# Supplementary material for: Spitrobot-2 advances time-resolved cryo-trapping crystallography to under 25 ms
Source: Commun Chem. 2025 Nov 20;8:363. doi: 10.1038/s42004-025-01784-9 (PMC12635289; doi:10.1038/s42004-025-01784-9)
Supplement: Supplementary file 3 — Supplementary Data 1 [file 42004_2025_1784_MOESM3_ESM.csv]

ms	°C 19 WO	°C 20 WO	°C 21 WO	°C 25 HFD	°C 27 HFD	°C 28 HFD	°C 29 HFD	°C 30 HFD	STDEV HFD	AVERAGE HFD	STDEV WO	Avergae WO
-5.00	-4.72	2.80	-1.85	7.54	7.54	12.40	-1.85	-1.85	6.350232319	4.76	3.794079336	-1.26
-4.98	-2.19	4.91	2.31	2.80	5.41	2.80	0.22	1.19	1.97108451	2.48	3.594370774	1.68
-4.95	-8.77	11.38	3.78	8.04	3.29	15.80	7.05	7.05	4.5997072	8.25	10.1764079	2.13
-4.93	-0.12	7.54	-1.85	5.90	-0.26	1.19	-1.85	7.39	3.993397797	2.47	5.001641939	1.86
-4.90	-4.72	4.76	2.80	3.78	10.36	8.54	6.55	5.56	2.567658962	6.96	5.004144674	0.95
-4.88	-1.23	3.93	2.80	1.67	5.06	7.54	1.67	6.20	2.66688261	4.43	2.713327354	1.83
-4.85	-4.72	7.54	1.34	7.54	4.57	9.36	1.34	2.80	3.31002395	5.12	6.132450804	1.39
-4.83	-8.02	-1.23	-6.42	6.24	-1.23	6.89	7.54	-0.60	4.305451267	3.77	3.550978859	-5.22
-4.80	1.82	4.76	0.85	6.74	-1.85	7.54	0.07	5.56	4.226130491	3.61	2.036273863	2.48
-4.78	-0.27	2.80	-1.56	2.65	2.95	7.39	7.70	-1.56	3.835800334	3.83	2.238040223	0.32
-4.75	2.30	9.86	2.80	5.06	2.80	2.80	5.06	10.05	2.963544099	5.16	4.227675109	4.99
-4.73	0.21	2.80	-1.85	-5.44	2.80	7.54	12.04	6.17	6.530156422	4.62	2.330354087	0.39
-4.70	-4.72	9.36	-4.71	1.04	10.56	5.75	4.57	2.80	3.611770275	4.94	8.124402752	-0.03
-4.68	7.65	6.70	-0.23	-0.23	2.80	8.39	3.63	3.63	3.09124638	3.64	4.299575576	4.71
-4.65	-3.48	4.08	4.08	6.24	8.43	12.40	7.54	1.52	3.929711506	7.23	4.362930988	1.56
-4.63	-3.44	6.20	4.87	0.74	6.20	1.49	11.03	7.54	4.299229567	5.40	5.227127237	2.55
-4.60	2.98	5.94	2.01	9.94	5.94	3.59	2.80	-1.08	4.066511556	4.24	2.04675508	3.64
-4.58	-1.90	11.65	1.00	4.61	5.71	5.71	7.54	1.71	2.14666163	5.06	7.134918001	3.58
-4.55	-9.24	7.24	-5.84	12.08	11.46	2.80	-1.85	2.80	6.072530524	5.46	8.699605317	-2.61
-4.53	-0.12	23.08	-1.96	2.80	7.54	2.91	2.69	5.22	2.129182008	4.23	13.96001139	7.00
-4.50	4.37	2.80	-6.24	7.54	7.35	7.54	2.80	2.61	2.618250745	5.57	5.726109533	0.31
-4.48	0.92	4.72	4.72	4.72	5.60	9.51	3.66	6.47	2.224741481	5.99	2.196626034	3.45
-4.45	0.55	2.80	10.99	2.80	15.20	2.80	-1.85	8.24	6.52522679	5.44	5.494618833	4.78
-4.43	3.13	5.25	-3.25	1.37	4.23	10.91	7.54	1.37	4.130659803	5.09	4.424310424	1.71
-4.40	-0.12	3.97	3.97	11.18	7.54	2.80	2.80	4.00	3.646425608	5.67	2.360900041	2.60
-4.38	-3.81	5.63	6.59	1.86	4.68	3.74	3.74	10.44	3.267672933	4.89	5.746273788	2.80
-4.35	-4.46	2.80	2.80	7.54	10.68	5.86	4.46	4.46	2.609027768	6.60	4.192193947	0.38
-4.33	-4.28	11.46	-6.42	8.47	-0.52	7.08	7.54	10.99	4.317763671	6.71	9.763352053	0.25
-4.30	-2.63	2.80	0.67	0.26	7.54	2.39	-1.85	2.80	3.505535593	2.23	2.736456623	0.28
-4.28	-4.68	2.84	-1.82	-1.70	7.51	2.76	-1.82	-1.74	4.128232261	1.00	3.794681859	-1.22
-4.25	-1.60	7.54	0.18	0.18	5.44	7.54	-2.96	-6.96	5.952455389	0.65	4.848413658	2.04
-4.23	-7.73	-0.82	7.01	6.47	11.85	3.85	7.54	7.01	2.888789599	7.34	7.371943477	-0.51
-4.20	-6.21	9.16	-1.85	9.13	4.38	9.16	10.75	5.94	2.620567446	7.87	7.923341022	0.37
-4.18	0.88	14.13	5.48	8.58	9.63	3.82	1.79	-0.86	4.456999685	4.59	6.72710323	6.83
-4.15	-1.53	10.13	1.71	6.43	7.54	7.54	6.43	2.80	1.955018354	6.15	6.020606267	3.44
-4.13	-6.00	2.80	6.01	4.49	1.11	4.31	6.01	2.61	1.885483375	3.71	6.216673932	0.94
-4.10	-8.67	4.61	-5.26	2.80	-0.67	3.40	2.20	2.20	1.566227152	1.98	6.893247855	-3.11
-4.08	-3.48	4.23	-6.42	4.23	5.52	2.09	10.33	2.09	3.39440641	4.85	5.498133432	-1.89
-4.05	4.34	7.66	2.69	2.91	7.43	3.02	2.91	2.80	2.022924864	3.81	2.532780926	4.89
-4.03	0.14	5.29	-1.85	2.80	7.81	3.33	-1.85	-2.11	4.122085613	1.99	3.687426677	1.19
-4.00	-0.49	3.55	8.32	2.80	7.54	7.54	7.54	-1.11	3.922815238	4.86	4.409665823	3.79
-3.98	-0.12	-1.85	-1.85	6.28	-0.63	2.80	2.80	10.60	4.254939461	4.37	0.998910995	-1.28
-3.95	-4.72	10.72	-1.85	4.53	10.60	2.80	10.60	1.93	4.217422811	6.09	8.214132825	1.38
-3.93	-3.52	6.28	2.80	2.80	7.54	6.28	6.28	-0.63	3.349320027	4.45	4.966240615	1.85
-3.90	2.57	0.82	-6.42	4.16	4.80	8.93	6.17	4.16	2.014389315	5.64	4.76375884	-1.01
-3.88	-0.86	6.78	-0.38	6.78	11.61	4.30	-0.38	3.55	4.422935768	5.17	4.27862052	1.85
-3.85	0.88	8.58	2.80	7.54	8.58	4.65	4.65	-0.04	3.351143805	5.08	4.009400889	4.09
-3.83	3.51	-1.34	2.54	3.06	3.32	7.54	-1.08	-5.91	5.095389167	1.39	2.563960434	1.57
-3.80	2.19	2.80	0.41	9.94	2.83	-4.09	5.14	2.80	5.064457586	3.32	1.242097627	1.80
-3.78	3.42	2.80	3.02	2.80	7.54	7.31	7.78	-5.76	5.800157711	3.93	0.317393673	3.08
-3.75	-2.89	12.40	13.38	1.86	2.80	5.63	2.80	0.00	2.038284687	2.62	9.12545594	7.63
-3.73	-4.72	4.23	2.08	6.09	6.09	-0.45	2.80	6.09	2.925427297	4.12	4.673568638	0.53
-3.70	-12.38	-1.85	-1.85	12.40	7.54	2.80	-0.49	-0.49	5.571274605	4.35	6.078604323	-5.36
-3.68	3.35	7.54	2.80	13.54	5.10	1.60	6.32	0.40	5.161367417	5.39	2.595138436	4.57
-3.65	-0.12	22.82	-0.97	7.54	2.80	5.71	3.70	11.46	3.446162269	6.24	13.49761796	7.24
-3.63	-4.72	8.89	-0.19	4.50	15.56	4.50	6.21	-0.19	5.793200692	6.11	6.930363506	1.33
-3.60	-5.12	7.54	-1.45	2.80	7.97	7.12	2.39	3.21	2.632998894	4.70	6.515723997	0.33
-3.58	4.56	7.54	0.96	2.46	2.46	2.80	2.46	7.54	2.240076693	3.55	3.296695133	4.36
-3.55	-4.65	-1.70	7.39	7.39	-1.63	7.39	-1.78	2.80	4.546510674	2.83	6.273875952	0.35
-3.53	-4.72	4.83	-4.46	2.80	2.80	2.80	4.83	5.48	1.313273704	3.74	5.442361776	-1.45
-3.50	-0.68	8.70	2.80	2.80	6.97	6.39	3.36	-1.30	3.310463004	3.64	4.742809677	3.61
-3.48	4.64	-1.85	1.26	4.34	12.48	12.40	1.26	2.80	5.389581789	6.66	3.248242963	1.35
-3.45	3.50	11.30	6.47	7.54	4.91	7.54	10.21	7.54	1.871292484	7.55	3.934702669	7.09
-3.43	-8.23	4.35	-0.82	3.85	15.13	10.21	1.75	2.80	5.727220117	6.75	6.32420737	-1.57
-3.40	1.48	9.20	1.19	9.20	5.98	2.80	4.35	1.26	3.059214519	4.72	4.543712402	3.96
-3.38	-0.68	6.97	-1.30	6.40	2.80	-0.75	2.80	6.97	3.137262795	3.64	4.60621885	1.66
-3.35	4.56	5.48	-2.48	6.90	2.80	8.20	8.20	9.63	2.614179936	7.14	4.353241411	2.52
-3.33	-0.12	2.72	7.47	2.72	2.72	7.47	2.95	7.54	2.580848889	4.68	3.835334841	3.36
-3.30	-7.15	-12.01	0.63	2.46	3.14	0.63	7.54	0.97	2.770390185	2.95	6.375654252	-6.18
-3.28	-3.91	-5.62	2.38	3.21	11.53	2.80	-5.22	6.70	6.141395834	3.80	4.215512555	-2.38
-3.25	4.56	6.20	-3.51	7.54	4.12	4.12	5.45	10.64	2.764948266	6.37	5.196451629	2.42
-3.23	8.42	-0.97	-2.91	1.00	7.54	3.70	14.49	-1.85	6.346419178	4.98	6.059910823	1.51
-3.20	-5.88	5.21	5.10	1.60	6.32	6.32	4.00	-0.67	3.049027157	3.51	6.375005434	1.48
-3.18	-0.12	4.72	0.03	0.89	10.95	7.54	10.95	2.80	4.629574743	6.63	2.752474995	1.54
-3.15	8.61	2.80	-1.85	6.09	2.80	-3.66	-5.04	-0.45	4.581380567	-0.05	5.24472649	3.19
-3.13	-1.05	3.74	0.00	5.63	8.50	0.93	9.47	4.69	3.384751229	5.84	2.514756597	0.90
-3.10	-0.34	11.70	-1.85	-1.41	3.02	16.41	7.09	-1.41	7.422367081	4.74	7.425444642	3.17
-3.08	-9.16	2.80	5.14	5.18	7.54	14.85	7.54	0.44	5.206268171	7.11	7.67072414	-0.41
-3.05	-4.21	2.53	-5.91	-1.85	3.06	2.53	7.27	7.27	3.812709257	3.66	4.464985677	-2.53
-3.03	0.88	9.43	-4.64	4.65	10.48	-0.04	13.46	4.65	5.337070643	6.64	7.090099389	1.89
-3.00	1.37	2.80	2.80	10.05	2.80	7.54	6.78	7.54	2.626043408	6.94	0.824975976	2.32
-2.98	6.58	7.54	4.15	4.15	9.59	1.45	7.54	8.20	3.319094765	6.19	1.747527303	6.09
-2.95	-8.05	9.82	0.59	6.28	0.59	5.29	6.28	-4.02	4.519961351	2.89	8.936567262	0.79
-2.93	-8.41	7.54	3.66	9.71	7.54	9.71	3.66	-6.79	6.916154566	4.77	8.32293364	0.93
-2.90	-7.58	7.54	7.54	1.07	4.53	4.53	5.29	3.29	1.655047244	3.74	8.733914333	2.50
-2.88	-0.49	6.78	2.80	11.23	3.17	-1.49	2.80	-1.49	5.193362506	2.85	3.642486914	3.03
-2.85	-4.72	7.28	5.03	5.29	7.81	7.81	0.08	7.81	3.359550615	5.76	6.377890134	2.53
-2.83	0.10	2.80	2.57	-1.63	2.68	7.43	2.91	2.91	3.203420052	2.86	1.49445948	1.82
-2.80	-5.95	12.40	4.07	5.52	4.80	8.28	5.52	-1.85	3.768270012	4.45	9.187735255	3.51
-2.78	-4.13	4.01	2.80	-1.26	6.32	7.54	7.54	6.32	3.714459731	5.29	4.393224329	0.89
-2.75	3.05	10.83	1.30	7.54	9.08	12.60	6.02	1.30	4.151850865	7.31	5.073824876	5.06
-2.73	-3.66	9.79	-3.24	11.26	7.54	6.43	9.00	1.71	3.556263995	7.19	7.645592745	0.96
-2.70	-4.72	6.51	2.80	11.34	7.54	7.54	5.49	1.79	3.484651008	6.74	5.72248153	1.53
-2.68	-9.20	9.12	5.94	5.94	9.16	5.94	2.80	4.38	2.35876283	5.64	9.787854113	1.95
-2.65	-7.73	7.01	3.32	3.85	2.27	7.54	7.01	-1.34	3.64118191	3.87	7.672658171	0.87
-2.63	-0.68	7.54	0.18	5.44	4.88	12.98	8.12	2.24	4.071384988	6.73	4.518269088	2.35
-2.60	9.20	7.54	2.80	12.28	7.58	7.43	2.76	7.65	3.367782196	7.54	3.323105611	6.51
-2.58	-9.64	-2.26	5.79	0.26	10.60	7.54	9.31	-1.85	5.60808336	5.17	7.716651604	-2.04
-2.55	-0.12	2.80	2.35	2.80	11.92	7.08	2.80	3.25	3.981704665	5.57	1.572164918	1.67
-2.53	-7.66	10.68	2.54	5.86	9.24	4.46	5.86	6.13	1.763848624	6.31	9.187617212	1.85
-2.50	0.81	5.63	2.80	-2.77	17.37	13.38	8.51	3.74	7.924923942	8.05	2.423006396	3.08
-2.48	-5.89	5.14	-0.71	2.80	3.96	2.80	6.36	5.14	1.543319026	4.21	5.515947491	-0.49
-2.45	-1.53	14.76	-2.25	9.01	1.37	2.39	6.50	4.64	3.090307083	4.78	9.619619136	3.66
-2.43	-2.11	-1.85	3.47	10.99	0.14	12.40	7.54	-0.53	6.023089243	6.11	3.153273319	-0.16
-2.40	-1.17	0.89	1.08	5.59	5.59	7.54	4.72	-1.85	3.602561511	4.32	1.245850655	0.27
-2.38	-0.12	2.80	7.35	7.54	12.01	2.80	2.98	-5.88	6.647660614	3.89	3.768444926	3.34
-2.35	-0.12	0.29	4.98	0.40	5.10	5.10	7.54	0.52	3.149531652	3.73	2.836095287	1.72
-2.33	-13.41	2.80	2.80	11.77	7.54	7.54	2.80	2.80	3.785615904	6.49	9.356159561	-2.60
-2.30	-2.97	10.52	-0.08	2.80	11.26	6.43	3.89	2.80	3.576789032	5.44	7.10280557	2.49
-2.28	-0.12	2.01	1.22	3.59	7.54	6.74	3.59	9.12	2.458793666	6.12	1.077647179	1.04
-2.25	3.24	5.44	-1.85	-3.88	6.21	7.54	6.21	-3.14	5.597643406	2.59	3.741154412	2.28
-2.23	-3.48	7.54	0.67	13.74	5.37	4.08	8.86	-0.59	5.366524998	6.29	5.566178212	1.58
-2.20	0.69	1.97	-4.83	6.70	-1.85	-0.23	3.62	3.62	3.410428786	2.37	3.613200657	-0.72
-2.18	4.56	2.19	-1.85	6.36	4.57	8.73	2.80	-1.85	3.998197801	4.12	3.243939959	1.63
-2.15	-3.41	7.20	-6.42	-1.19	3.13	-6.10	-1.19	-6.10	3.898578441	-2.29	7.155781872	-0.88
-2.13	-4.72	2.80	2.98	10.05	4.88	0.55	5.25	-1.85	4.605973107	3.78	4.394498726	0.35
-2.10	-0.42	7.08	-6.42	7.54	2.95	7.23	7.39	-1.40	3.93869697	4.74	6.76270969	0.08
-2.08	6.54	5.56	0.07	-0.71	3.59	2.80	0.07	-3.76	2.941161373	0.40	3.487177598	4.06
-2.05	0.51	6.89	5.59	7.54	7.54	-3.94	0.04	2.80	4.950336337	2.80	3.37114375	4.33
-2.03	-0.43	4.58	4.58	-0.41	-1.85	7.54	2.80	1.34	3.620015185	1.88	2.887534273	2.91
-2.00	9.53	2.80	2.80	7.54	10.05	7.54	7.54	5.25	1.698216542	7.59	3.888058902	5.04
-1.98	-2.82	10.37	1.83	9.36	14.26	10.37	-0.90	6.55	5.653416258	7.93	6.690984444	3.12
-1.95	-4.72	4.42	-4.86	7.54	7.54	-0.26	5.90	2.80	3.385575954	4.70	5.317571056	-1.72
-1.93	-4.25	2.31	6.55	7.54	7.05	16.85	-1.38	7.05	6.452359081	7.42	5.44189427	1.54
-1.90	-5.19	0.22	-1.85	-1.85	4.91	1.18	9.71	5.40	4.401639066	3.87	2.7298719	-2.27
-1.88	-4.71	2.80	7.54	2.80	2.80	2.80	7.54	-1.85	3.320206472	2.82	6.179690389	1.88
-1.85	-4.72	5.41	4.91	2.80	7.54	10.21	10.21	-0.27	4.673899947	6.10	5.709041678	1.87
-1.83	-7.83	7.54	2.80	7.04	16.84	2.80	7.04	3.78	5.559539341	7.50	7.87267461	0.84
-1.80	2.94	10.72	-3.29	4.42	2.80	4.42	2.80	9.20	2.628429931	4.73	7.018547877	3.46
-1.78	-6.42	5.55	3.78	1.82	2.80	3.78	9.35	3.78	2.934095991	4.31	6.462283218	0.97
-1.75	-14.94	7.54	2.80	7.75	11.22	1.48	-3.15	-1.85	6.200386243	3.09	11.8486992	-1.53
-1.73	-1.57	4.27	2.80	-3.29	7.54	4.27	4.27	-6.42	5.858531146	1.28	3.036833357	1.83
-1.70	10.00	3.44	-1.23	13.06	-1.23	0.03	-0.60	6.25	6.129020645	3.50	5.642897463	4.07
-1.68	1.82	2.01	0.85	8.35	9.55	4.76	2.80	7.54	2.761020602	6.60	0.623421162	1.56
-1.65	-4.58	2.50	2.80	2.80	2.50	7.24	-1.42	12.40	5.281674768	4.70	4.175016576	0.24
-1.63	-4.72	2.61	5.26	7.74	5.06	0.56	7.15	10.26	3.635401336	6.15	5.167390317	1.05
-1.60	-5.05	-1.52	7.20	7.54	-1.52	13.11	3.14	6.85	5.436842414	5.83	6.303805172	0.21
-1.58	-0.12	-1.85	-1.85	8.74	2.80	1.63	2.80	7.54	3.205107495	4.70	0.998910995	-1.28
-1.55	4.56	8.96	5.86	7.54	11.53	1.97	1.97	-1.04	5.053218864	4.40	2.259330989	6.46
-1.53	-12.49	-0.60	1.53	9.75	7.54	2.80	4.08	-0.60	4.051881345	4.71	7.553564453	-3.85
-1.50	-1.42	-0.56	2.06	-0.56	4.12	7.54	6.20	6.20	3.185283892	4.70	1.810141253	0.03
-1.48	-4.72	6.74	2.80	7.54	-0.31	10.76	5.15	5.17	4.05105491	5.66	5.823374146	1.61
-1.45	-2.96	4.61	2.80	7.54	8.66	9.40	2.80	2.80	3.209445821	6.24	3.954314445	1.48
-1.43	-5.01	3.10	7.24	7.24	3.10	12.40	7.24	7.85	3.301978316	7.56	6.230494938	1.78
-1.40	-0.12	7.65	-4.09	5.00	7.54	7.43	9.90	2.69	2.752681475	6.51	5.976045009	1.15
-1.38	-4.72	7.35	-6.05	7.35	3.18	-1.48	-1.48	-1.67	4.009711612	1.18	7.38336504	-1.14
-1.35	-5.56	4.72	-1.85	2.80	0.03	3.84	9.51	3.84	3.449173727	4.01	5.207022608	-0.90
-1.33	7.95	8.94	-0.52	-0.52	7.54	11.69	10.28	11.69	5.125261775	8.14	5.197613209	5.46
-1.30	-3.33	3.22	1.38	4.23	7.54	7.54	9.44	6.09	1.939392581	6.97	3.379862872	0.42
-1.28	1.03	6.36	8.74	8.74	7.54	2.80	3.97	2.80	2.787634771	5.17	3.945860933	5.38
-1.25	-6.54	-1.85	1.86	-0.93	10.45	6.59	-2.78	2.80	5.40991481	3.22	4.213247462	-2.18
-1.23	-3.11	8.96	2.80	4.19	10.67	7.27	5.86	1.42	3.452833542	5.88	6.036631922	2.88
-1.20	-0.12	-1.85	2.35	3.25	3.25	3.25	11.93	8.00	3.933534712	5.93	2.112576082	0.12
-1.18	-1.83	12.82	0.26	5.78	10.17	-1.85	5.78	4.95	4.32651661	4.96	7.927359554	3.75
-1.15	-0.16	12.31	-1.77	12.36	7.59	-1.85	7.46	-1.77	6.31264426	4.76	7.710318372	3.46
-1.13	-4.72	4.87	0.18	8.13	2.80	2.80	4.87	3.37	2.253328203	4.39	4.795983416	0.11
-1.10	-0.64	6.47	-1.85	5.93	-0.81	7.54	2.80	2.27	3.273549316	3.55	4.495321335	1.32
-1.08	-1.67	10.76	-1.85	-3.37	1.26	4.35	4.38	7.51	4.108233963	2.83	7.229495478	2.41
-1.05	-1.13	11.34	5.48	6.51	3.82	3.82	-0.85	2.80	2.659579434	3.22	6.234991319	5.23
-1.03	-7.16	1.37	-2.20	8.66	11.26	6.44	6.44	5.34	2.365152879	7.63	4.280511722	-2.66
-1.00	-4.72	7.54	4.49	4.49	6.01	4.49	6.01	1.12	1.998323864	4.42	6.384426797	2.44
-0.98	-4.72	7.54	-6.42	2.80	11.77	3.40	8.16	12.40	4.511311182	7.70	7.619134379	-1.20
-0.95	-2.09	-1.85	10.32	5.52	7.54	2.80	10.32	6.23	2.758986746	6.48	7.097856412	2.13
-0.93	0.09	12.17	12.05	2.91	7.54	-6.00	-1.64	-1.75	5.16781616	0.21	6.938247754	8.11
-0.90	1.81	2.80	2.80	5.29	5.02	0.33	5.02	7.54	2.633896642	4.64	0.572654415	2.47
-0.88	-8.88	3.18	-1.48	7.54	7.93	7.54	3.18	-2.59	4.532066645	4.72	6.079017066	-2.39
-0.85	-0.12	1.08	7.54	7.06	10.60	1.56	7.54	7.06	3.264779079	6.76	4.123899968	2.83
-0.83	-8.41	7.54	1.93	7.54	8.43	0.71	10.59	3.67	3.956490297	6.19	8.093442341	0.36
-0.80	-5.92	-1.85	-1.85	4.04	11.11	7.54	6.28	6.28	2.596000367	7.05	2.346530183	-3.21
-0.78	-4.72	4.16	-2.47	7.54	6.90	5.53	2.80	4.79	1.867398507	5.51	4.615262952	-1.01
-0.75	-1.60	-4.25	-5.70	-1.85	7.54	8.31	-0.38	-1.12	4.988563693	2.50	2.079067573	-3.85
-0.73	-1.94	10.48	-2.84	7.54	6.52	-0.86	6.52	2.80	3.501976405	4.50	7.442782589	1.90
-0.70	-0.12	2.80	7.28	7.81	2.80	2.80	2.54	7.54	2.723687664	4.70	3.728348597	3.32
-0.68	4.59	5.17	0.48	14.88	2.80	2.77	5.14	10.01	5.247489464	7.12	2.56110387	3.42
-0.65	4.33	6.85	-1.63	-6.20	7.78	2.80	2.57	7.78	5.711769978	2.94	4.352204226	3.18
-0.63	-1.97	4.68	2.80	5.64	2.80	7.54	7.54	-1.85	3.967139597	4.33	3.427685502	1.84
-0.60	-3.33	3.52	-1.15	7.54	7.54	-0.44	6.08	1.37	3.7166079	4.42	3.495383509	-0.32
-0.58	-6.58	4.19	5.59	-0.49	10.95	6.13	7.54	6.13	4.154396855	6.05	6.658055303	1.07
-0.55	3.35	-2.91	-0.67	2.80	7.54	-5.26	2.80	7.54	5.232025423	3.09	3.172019151	-0.08
-0.53	-1.01	2.80	3.70	3.70	-1.85	-0.97	7.54	2.80	3.795892911	2.24	2.498795313	1.83
-0.50	-6.36	2.80	-1.85	7.54	6.21	9.28	4.50	-1.85	4.283754287	5.14	4.578395928	-1.80
-0.48	-0.12	-0.64	2.80	7.13	3.62	6.71	11.54	7.13	2.825019286	7.22	1.854921299	0.68
-0.45	-4.08	4.99	-3.99	2.47	2.47	7.21	4.99	7.54	2.457493457	4.93	5.208841889	-1.02
-0.43	-0.05	7.62	-1.78	17.20	7.46	2.96	7.54	12.23	5.421190731	9.48	5.003239157	1.93
-0.40	5.96	6.89	5.49	12.40	8.20	5.49	0.14	7.54	4.469585318	6.75	0.712744827	6.11
-0.38	2.29	2.80	2.80	8.71	10.63	6.39	11.22	2.80	3.441692746	7.95	0.29428828	2.63
-0.35	-3.22	10.80	-3.44	7.54	7.63	-0.34	1.27	4.34	3.610606578	4.09	8.157927702	1.38
-0.33	-2.20	1.74	-0.82	6.47	6.47	8.63	2.80	6.47	2.101631245	6.17	2.001249633	-0.42
-0.30	4.56	1.75	-0.82	3.85	10.22	10.22	6.48	2.80	3.469031296	6.71	2.693306233	1.83
-0.28	-3.22	12.47	-3.43	5.91	10.79	10.79	7.54	4.35	2.890307193	7.88	9.115374845	1.94
-0.25	2.87	2.80	2.80	4.48	-0.20	3.36	-4.25	-1.30	3.547135422	0.42	0.044528077	2.82
-0.23	-5.33	2.17	2.80	4.84	11.74	0.77	3.43	4.20	4.073695954	5.00	4.522807815	-0.12
-0.20	-4.58	-1.71	7.47	2.73	12.25	7.54	2.94	7.62	3.943720881	6.62	6.29573061	0.39
-0.18	-4.38	2.45	3.14	7.90	12.40	7.54	4.64	7.54	2.787382109	8.00	4.161559463	0.40
-0.15	3.72	3.22	3.22	-5.21	7.54	2.80	-1.44	3.22	4.868336867	1.38	0.293613468	3.38
-0.13	2.87	2.80	1.48	12.40	2.80	4.49	7.54	5.83	3.674197555	6.61	0.78221751	2.38
-0.10	-8.37	10.51	2.80	2.80	9.58	-3.79	2.80	4.79	4.804973397	3.23	9.496148359	1.65
-0.08	2.26	-0.67	-4.19	1.70	6.32	2.80	4.00	-0.77	2.637120366	2.81	3.230055134	-0.87
-0.05	-0.12	8.97	-4.57	4.20	8.97	7.54	4.20	4.20	2.281741789	5.82	6.904530165	1.43
-0.03	-1.52	-1.85	2.80	6.10	6.82	6.82	7.54	2.80	1.870341643	6.02	2.595002829	-0.19
0.00	-0.12	9.48	-2.77	4.69	6.59	3.75	6.58	0.00	2.710257636	4.32	6.441741624	2.20
0.03	-9.24	7.77	2.58	7.54	-1.42	11.93	12.17	3.02	5.861026963	6.65	8.717369292	0.37
0.05	4.56	9.98	0.48	5.18	7.54	0.48	0.53	-1.81	3.843603665	2.39	4.764075838	5.01
0.08	-4.72	2.80	-2.11	-1.59	7.82	7.00	7.00	7.54	4.010124922	5.55	3.817497695	-1.35
0.10	-0.12	7.54	1.78	4.64	1.98	9.43	10.49	3.82	3.693599775	6.07	3.992771533	3.07
0.13	6.26	2.80	-9.48	3.55	6.77	3.55	6.01	6.01	1.516152884	5.18	8.267903663	-0.14
0.15	-6.65	2.80	-3.81	1.45	6.88	-0.53	13.81	6.17	5.570862923	5.56	4.847980246	-2.55
0.18	2.07	2.80	-4.28	5.30	8.82	2.80	2.80	-2.80	4.246026202	3.38	3.893968749	0.20
0.20	-3.88	2.80	-1.01	11.50	-1.01	11.50	6.67	5.79	5.150839383	6.89	3.351684245	-0.70
0.23	9.35	4.03	1.57	4.03	4.54	2.80	-0.15	-0.15	2.247582026	2.21	3.975261396	4.98
0.25	-4.72	3.92	3.17	7.16	-1.49	2.43	-1.12	-5.34	4.708849856	0.33	4.785531683	0.79
0.28	-0.12	2.80	2.80	7.28	2.80	2.80	5.03	3.05	1.964975807	4.19	1.686319153	1.82
0.30	-0.01	-6.08	-1.85	7.66	3.03	2.80	2.56	7.43	2.606361601	4.70	3.114290424	-2.65
0.33	-4.72	0.82	0.10	5.52	11.08	6.81	6.81	7.54	2.100882334	7.55	3.01287701	-1.27
0.35	-0.12	-0.66	-1.85	3.40	2.80	6.93	7.54	3.40	2.234001885	4.82	0.885163929	-0.88
0.38	-10.86	-3.32	-0.38	10.84	1.11	-0.38	-0.18	2.80	4.648570379	2.84	5.40479586	-4.85
0.40	-1.52	0.30	0.30	7.54	7.54	3.89	11.26	2.80	3.363520606	6.61	1.050492604	-0.30
0.43	-2.75	6.51	-0.86	7.54	2.80	6.51	6.51	-0.86	3.500412089	4.50	4.896125207	0.97
0.45	-4.72	1.22	-1.90	7.54	1.22	4.39	-0.30	7.54	3.585507236	4.08	2.971951604	-1.80
0.48	-1.15	6.48	-2.36	11.85	11.85	-0.83	2.80	7.01	5.588800572	6.54	4.79516734	0.99
0.50	-2.16	9.67	2.24	12.40	14.57	-0.36	5.44	-1.31	7.22003889	6.15	5.979039597	3.25
0.53	4.63	2.87	2.80	7.54	2.80	-1.82	2.83	-1.79	3.904112344	1.91	1.039022784	3.43
0.55	2.00	7.11	0.67	2.80	2.38	0.25	5.37	3.22	1.834182597	2.80	3.40276376	3.26
0.58	-1.47	4.17	2.34	-2.74	8.48	2.34	6.62	-5.54	5.970823765	1.83	2.875002884	1.68
0.60	-1.75	-0.23	-8.01	5.87	2.55	-1.85	2.80	4.20	2.873987081	2.71	4.12154623	-3.33
0.63	-10.14	-6.42	1.86	7.54	11.41	10.43	-0.93	1.86	5.396117186	6.06	6.140148714	-4.90
0.65	-0.12	9.98	-0.71	11.19	8.73	5.13	9.98	3.96	3.121504032	7.80	6.012888384	3.05
0.68	4.97	-0.44	-0.44	6.09	14.32	10.49	6.09	1.37	4.922159088	7.67	3.124256483	1.36
0.70	-0.12	12.40	-1.85	3.47	8.23	7.54	2.80	7.54	2.567509558	5.92	7.77629515	3.47
0.73	-8.22	11.50	-3.73	4.73	10.40	-1.85	2.80	6.67	4.550248071	4.55	10.33913464	-0.15
0.75	-8.89	-1.31	-6.24	2.80	7.17	-1.67	7.54	-1.49	4.472415582	2.87	3.845240936	-5.48
0.78	4.56	5.10	0.40	7.54	5.10	2.68	7.42	2.80	2.373403483	5.11	2.570806253	3.35
0.80	-12.83	-1.55	-1.85	3.10	12.40	11.76	12.40	2.80	5.065928131	8.49	6.425795462	-5.41
0.83	1.66	1.01	-1.85	2.80	7.54	1.01	10.53	7.54	3.885161131	5.88	1.868564775	0.27
0.85	1.45	0.49	5.93	-1.07	6.74	11.57	9.92	9.92	5.05904125	7.42	2.902737576	2.62
0.88	-1.41	6.21	-3.88	4.11	2.80	4.11	1.49	7.54	2.254459986	4.01	5.260191709	0.30
0.90	-0.12	2.80	7.54	0.67	5.38	5.38	7.54	-7.24	5.917339123	2.35	3.869790384	3.41
0.93	-11.36	5.28	-1.05	7.54	9.83	3.62	3.62	1.98	3.250817478	5.32	8.399243406	-2.38
0.95	1.63	-1.85	4.58	2.18	9.36	4.58	10.55	4.58	3.547738489	6.25	3.217906879	1.45
0.98	-12.75	-6.42	-14.09	7.20	-5.13	11.01	3.13	-1.85	6.544940105	2.87	4.096357345	-11.09
1.00	-4.72	0.55	-1.85	5.07	9.86	2.98	-1.68	0.55	4.434017717	3.36	2.638411314	-2.01
1.03	-8.94	-1.55	2.95	7.23	2.80	3.11	12.07	-1.70	5.193842438	4.70	6.006647141	-2.51
1.05	-4.72	0.07	4.76	6.73	5.56	0.86	2.80	2.80	2.36401757	3.75	4.738077966	0.03
1.08	1.98	-0.59	-2.48	8.20	4.09	6.89	2.80	11.73	3.521238676	6.74	2.242311854	-0.36
1.10	2.78	7.54	-3.59	6.38	1.34	2.80	1.34	4.58	2.180679123	3.29	5.585624488	2.25
1.13	2.29	6.39	8.88	5.24	10.04	3.93	-1.85	5.24	4.258362554	4.52	3.325537149	5.85
1.15	-8.31	3.77	6.55	7.54	2.80	2.80	2.80	3.77	2.057549594	3.94	7.901642426	0.67
1.18	-0.12	6.06	7.54	6.06	7.54	-0.26	5.90	2.80	3.128778597	4.41	4.066890311	4.49
1.20	-7.39	-5.48	11.39	2.31	2.80	7.54	2.80	2.80	2.18687237	3.65	10.33390431	-0.49
1.23	-4.25	7.54	0.22	0.70	4.92	0.70	-1.85	0.70	2.436528778	1.03	5.956255451	1.17
1.25	-13.68	2.79	-1.85	2.81	-6.41	7.54	7.54	-1.85	6.07544119	1.93	8.496443886	-4.25
1.28	-7.71	10.21	1.20	7.54	7.54	5.41	7.54	2.30	2.300209429	6.07	8.960080938	1.24
1.30	-0.61	11.88	-1.85	6.04	8.05	9.06	7.04	2.80	2.404186218	6.60	7.596774758	3.14
1.33	-0.12	-1.85	-0.27	2.80	1.19	7.54	5.90	2.93	2.580124534	4.07	0.959847726	-0.75
1.35	0.85	4.56	6.54	2.80	4.77	-4.52	11.37	10.36	6.419498202	4.96	2.890822225	3.98
1.38	-3.43	-3.15	7.54	6.40	8.69	2.80	13.79	2.80	4.599288123	6.90	6.257112662	0.32
1.40	-3.29	7.84	1.33	6.05	4.27	10.87	2.80	-0.41	4.174949013	4.72	5.590246409	1.96
1.43	-3.49	-3.96	-5.81	6.90	6.90	0.02	2.80	-1.23	3.7806318	3.08	1.225723203	-4.42
1.45	0.65	7.54	2.02	8.34	9.55	12.40	2.02	5.55	3.959606349	7.57	3.650632994	3.40
1.48	-4.72	7.69	-1.85	7.40	2.80	17.06	2.80	7.84	5.823159365	7.58	6.499216538	0.37
1.50	-4.72	9.65	10.06	0.17	5.26	7.54	5.06	2.80	2.79543136	4.17	8.417508002	5.00
1.53	-5.05	7.54	2.80	-5.43	7.90	12.40	3.48	-1.18	7.07161138	3.43	6.361927127	1.76
1.55	-0.12	-0.12	-3.00	3.98	7.54	8.75	1.63	7.54	2.978314988	5.89	1.663357393	-1.08
1.58	-8.44	3.63	-4.81	7.54	8.40	2.80	7.54	2.80	2.777003187	5.82	6.195427925	-3.21
1.60	-5.57	4.96	2.80	6.25	6.25	-0.60	1.92	-6.04	5.160246528	1.56	5.561862367	0.73
1.63	-4.72	8.90	6.20	2.06	8.90	7.54	2.06	5.45	3.119388669	5.20	7.210585555	3.46
1.65	-3.96	7.54	2.80	6.74	5.95	2.80	7.54	-0.31	3.256807726	4.55	5.780532535	2.13
1.68	-3.67	5.70	7.54	5.70	6.44	3.88	1.72	7.54	2.293867461	5.06	6.014486648	3.19
1.70	-4.72	3.09	11.78	3.09	7.24	6.94	-2.14	7.24	4.095834827	4.48	8.253854833	3.38
1.73	2.36	0.51	0.41	7.44	7.44	9.80	9.90	0.41	3.875179185	7.00	1.098738451	1.09
1.75	-9.06	7.54	-1.66	-1.47	2.99	2.99	7.54	2.80	3.190277456	2.97	8.316478143	-1.06
1.78	-0.12	3.67	4.55	0.03	8.44	7.54	4.72	2.80	3.446368402	4.71	2.484927388	2.70
1.80	7.25	2.12	2.12	10.27	5.47	11.69	7.54	6.85	2.551472077	8.36	2.964473367	3.83
1.83	-15.43	0.95	3.23	9.00	5.66	7.54	7.11	5.66	1.405498326	7.00	10.17987368	-3.75
1.85	-3.58	0.47	1.63	9.95	1.63	6.35	3.97	1.63	3.522843695	4.71	2.73731768	-0.49
1.88	2.69	2.80	5.64	5.64	7.54	4.67	6.59	-0.93	3.328476884	4.70	1.676100809	3.71
1.90	-3.11	13.85	-3.47	4.46	5.86	2.80	9.25	2.80	2.680378301	5.03	9.895049236	2.42
1.93	-0.12	2.80	2.80	7.09	-1.42	7.09	3.24	7.09	3.761987393	4.62	1.686319153	1.82
1.95	2.41	-1.85	-4.34	7.13	7.54	7.54	2.80	0.26	3.346029212	5.06	3.414200483	-1.26
1.98	-4.64	12.26	-1.81	7.54	2.84	-1.81	-1.77	2.88	3.903297166	1.94	9.052913387	1.94
2.00	3.99	7.54	5.45	3.37	8.13	6.03	4.87	3.37	2.003759962	5.16	1.78906179	5.66
2.03	3.49	11.84	-2.37	7.00	3.86	11.29	3.86	6.46	3.045792676	6.50	7.144183782	4.32
2.05	1.44	1.25	-3.37	7.54	1.25	2.80	2.80	-3.37	3.911432136	2.20	2.722945469	-0.23
2.08	-6.30	-1.85	3.82	3.82	1.78	6.51	-0.85	3.82	2.736236955	3.01	5.074272485	-1.45
2.10	-8.20	2.80	2.80	6.44	3.88	3.16	5.34	1.72	1.8459458	4.11	6.350874394	-0.87
2.13	4.39	10.65	-1.85	2.63	2.97	1.12	7.54	-0.37	2.975908316	2.78	6.250648834	4.39
2.15	-0.12	7.54	-5.27	-4.69	8.15	11.16	2.80	-0.68	6.426576832	3.35	6.447546612	0.72
2.18	-0.82	8.87	3.50	2.80	4.80	3.50	4.80	4.80	0.939114462	4.14	4.852646009	3.85
2.20	-0.23	7.54	-6.32	-1.75	7.33	3.01	7.33	2.58	3.797299749	3.70	6.947351	0.33
2.23	-4.72	0.60	-1.85	5.02	5.02	2.80	9.82	5.02	2.579311743	5.53	2.661031062	-1.99
2.25	-4.72	12.00	2.80	3.18	2.80	2.80	7.16	2.80	1.913289401	3.75	8.373933654	3.36
2.28	1.59	2.33	8.83	5.79	7.54	3.27	1.08	-0.16	3.197043081	3.51	3.983789842	4.25
2.30	-0.98	8.79	3.67	6.66	12.40	-1.00	-1.00	1.93	5.736622299	3.80	4.888697906	3.83
2.33	-1.10	0.58	-6.42	6.29	5.04	6.29	2.80	2.80	1.758495144	4.64	3.654181654	-2.31
2.35	-12.41	9.58	4.16	2.18	8.94	6.91	2.80	4.79	2.825546178	5.12	11.45602543	0.44
2.38	-2.54	7.54	-4.98	2.05	12.40	5.27	11.62	0.35	5.475702211	6.34	6.638573774	0.01
2.40	-1.11	-0.87	5.67	2.80	5.67	6.52	1.80	5.67	2.062356346	4.49	3.844728351	1.23
2.43	-0.63	2.80	11.59	7.81	-1.60	2.54	-1.60	7.28	4.58033663	2.89	6.304408377	4.59
2.45	2.19	5.15	5.15	2.80	5.15	2.80	5.17	5.17	1.295515264	4.22	1.703498198	4.16
2.48	-4.94	3.26	3.26	7.31	-1.63	7.54	7.54	-1.40	4.91964675	3.87	4.736548904	0.53
2.50	0.82	9.47	2.80	7.54	12.40	4.68	10.45	1.85	4.257237522	7.38	4.531379207	4.36
2.53	-8.55	6.81	2.80	7.54	6.08	6.08	12.40	6.08	2.736088096	7.64	7.967957159	0.35
2.55	-0.12	10.95	7.54	2.80	4.19	8.96	2.80	4.19	2.543534158	4.59	5.673570568	6.13
2.58	-8.21	-3.04	2.80	11.14	6.31	4.01	8.78	2.80	3.413572928	6.61	5.508719456	-2.82
2.60	-1.01	4.60	1.90	2.80	2.80	6.63	6.63	10.53	3.231379929	5.88	2.802964574	1.83
2.63	1.17	1.11	4.11	11.04	7.54	7.54	2.80	4.50	3.174690012	6.69	1.713631858	2.13
2.65	-11.38	7.13	2.80	3.21	3.62	2.80	7.13	2.80	1.831284755	3.91	9.68121067	-0.48
2.68	2.37	9.79	-1.85	2.80	-1.85	-1.85	2.47	-1.85	2.460695676	-0.06	5.893061032	3.44
2.70	9.10	-1.77	-1.77	7.46	-1.77	7.46	-1.77	2.80	4.617995692	2.83	6.276988379	1.85
2.73	-3.46	8.21	5.49	2.80	5.49	8.21	4.83	7.54	2.173472384	5.77	6.102833647	3.41
2.75	3.42	6.96	2.80	6.96	-3.66	6.38	2.23	11.80	5.797234395	4.74	2.247683965	4.39
2.78	-6.29	1.27	-0.34	2.80	-0.34	4.34	4.34	1.18	2.041532467	2.46	3.98301503	-1.79
2.80	-2.20	-1.85	2.80	1.74	3.86	3.86	0.23	9.11	3.358925775	3.76	2.79198634	-0.42
2.83	8.27	12.93	2.80	0.21	-0.82	7.54	3.85	5.42	3.512422057	3.24	5.072692844	8.00
2.85	1.47	5.91	1.26	4.41	9.19	-0.39	2.80	1.26	3.668521528	3.45	2.628956396	2.88
2.88	3.44	2.24	2.24	6.98	3.36	7.54	6.98	6.98	1.699906488	6.37	0.69289878	2.64
2.90	-8.64	2.80	-2.47	4.84	4.06	4.84	10.28	8.83	2.79160539	6.57	5.724962183	-2.77
2.93	-4.72	2.94	-6.22	2.94	2.87	2.80	-1.92	2.66	2.120764202	1.87	4.911037018	-2.67
2.95	-4.72	0.63	-4.32	2.45	3.15	5.34	7.19	4.98	1.878676734	4.62	2.981708567	-2.80
2.98	-8.44	3.22	11.09	11.96	3.22	6.69	3.22	11.52	4.279321387	7.32	9.823642844	1.96
3.00	-1.78	9.64	-0.55	2.80	9.27	8.90	-0.19	-0.19	4.701585758	4.12	6.269939811	2.44
3.03	-2.80	15.43	-1.85	3.71	10.51	11.45	7.54	2.80	3.895839158	7.20	10.26331286	3.59
3.05	-3.56	8.77	1.60	5.11	7.54	11.15	12.40	4.00	3.667803232	8.04	6.190481871	2.27
3.08	-3.36	4.20	1.41	4.20	4.20	7.54	7.54	4.20	1.832791507	5.54	3.823051986	0.75
3.10	-0.12	15.86	-5.74	3.51	7.54	11.66	6.82	-1.16	4.795797774	5.68	11.20315393	3.33
3.13	-0.12	0.00	-3.69	2.80	7.54	3.76	0.92	0.92	2.7265014	3.19	2.099378721	-1.27
3.15	-4.93	2.80	2.80	-1.42	3.02	12.40	2.58	11.71	6.09563277	5.66	4.463288757	0.22
3.18	-0.07	7.59	2.85	5.13	5.13	7.54	14.84	-4.17	6.801250046	5.70	3.870610835	3.46
3.20	-0.65	12.68	7.27	7.54	7.82	7.54	3.07	7.54	2.036620663	6.70	6.70567217	6.43
3.23	-1.13	14.55	-1.06	10.49	9.43	2.80	5.68	5.68	3.123999671	6.81	9.036529502	4.12
3.25	-3.98	3.56	1.29	-1.11	2.80	2.04	23.47	3.56	9.842624949	6.15	3.868806656	0.29
3.28	-0.12	6.17	2.80	9.60	-0.53	7.54	9.60	7.54	4.198040923	6.75	3.150738827	2.95
3.30	-3.51	1.56	-4.01	9.81	4.05	1.84	1.56	2.80	3.384733776	4.01	3.077601845	-1.99
3.33	8.47	3.66	-1.01	2.80	5.39	6.67	4.52	-0.16	2.644904642	3.84	4.737719802	3.70
3.35	-6.40	4.54	-1.85	2.80	8.80	2.80	-0.15	-1.85	4.057341986	2.48	5.494259853	-1.24
3.38	1.71	11.63	11.63	-1.49	7.92	-0.76	3.17	6.79	4.268134011	3.13	5.725144624	8.32
3.40	-9.48	2.80	2.80	7.54	7.54	3.05	10.09	0.59	3.847469989	5.76	7.087982601	-1.29
3.43	-4.84	17.11	7.18	-1.74	7.54	2.92	12.03	-6.42	7.300470292	2.87	10.99079048	6.49
3.45	-28.27	6.80	0.82	5.53	10.33	6.80	6.80	8.29	1.836803887	7.55	18.76308072	-6.88
3.48	0.48	5.69	-1.26	-0.66	2.19	2.80	-1.26	8.17	3.743564394	2.25	3.616250716	1.64
3.50	-4.52	-6.02	-2.06	7.54	10.84	9.08	2.80	1.31	4.094970099	6.31	2.002318893	-4.20
3.53	-0.12	59.08	-6.42	5.00	2.80	5.32	0.31	2.80	2.025502956	3.24	36.13770264	17.51
3.55	2.54	10.30	-5.45	12.40	2.14	0.13	1.13	-1.85	5.569947767	2.79	7.873215351	2.46
3.58	-0.07	9.17	4.33	9.17	7.54	2.80	5.99	-1.80	4.346150004	4.74	4.620000512	4.48
3.60	-0.12	3.32	-1.34	7.01	11.85	11.31	3.84	2.28	4.304427785	7.26	2.417120496	0.62
3.63	-4.18	3.35	0.73	10.24	4.88	8.11	2.80	3.35	3.197299214	5.88	3.825525194	-0.03
3.65	9.25	2.80	7.51	2.80	7.54	2.83	2.86	-1.79	3.30105564	2.85	3.338918597	6.52
3.68	-12.08	5.37	5.37	3.22	7.11	4.94	-2.27	0.67	3.659514805	2.74	10.07635301	-0.44
3.70	-0.12	4.17	6.61	-0.95	11.92	2.80	2.80	3.71	4.749482395	4.06	3.41007306	3.55
3.73	3.15	8.98	4.21	18.88	2.80	1.40	3.04	10.68	7.393738705	7.36	3.106675676	5.45
3.75	1.75	2.80	-1.85	-1.85	2.80	7.54	9.45	9.45	4.919219146	5.48	2.440095254	0.90
3.78	1.02	17.17	1.64	5.19	12.40	9.99	5.19	2.80	3.943669703	7.11	9.145842764	6.61
3.80	3.12	0.98	2.80	1.37	12.81	6.08	7.54	2.80	4.483385417	6.12	1.156286476	2.30
3.83	3.22	3.47	6.86	2.80	1.45	6.18	6.18	-0.54	2.954660042	3.22	2.035382604	4.52
3.85	-0.12	4.73	0.04	5.59	0.88	12.40	0.04	0.04	5.336093098	3.79	2.755291364	1.55
3.88	-13.18	2.98	2.25	-1.50	12.40	7.54	12.21	7.36	5.636104241	7.60	9.127279111	-2.65
3.90	-0.25	5.22	-1.85	7.54	2.80	5.22	5.10	5.22	1.679005108	5.18	3.709292124	1.04
3.93	-0.12	11.12	2.18	7.23	3.11	7.54	11.76	2.80	3.690709053	6.49	5.936655694	4.39
3.95	3.45	5.72	-2.93	2.80	5.72	3.90	10.53	2.80	3.234831597	5.15	4.485214784	2.08
3.98	-0.12	-0.29	5.20	7.54	6.73	7.54	3.59	-1.07	3.698131027	4.87	3.120228363	1.60
4.00	-7.47	6.21	-1.85	11.03	4.11	7.54	4.89	6.21	2.725370444	6.76	6.878167157	-1.04
4.03	-5.96	5.38	4.94	7.54	4.09	4.94	6.24	-0.59	3.104196453	4.44	6.424843853	1.45
4.05	-10.59	8.38	-1.05	4.44	7.54	6.71	3.62	-0.24	3.055658712	4.42	9.486384875	-1.08
4.08	4.56	4.58	2.80	4.58	4.58	3.95	4.58	2.80	0.77478421	4.10	1.023143108	3.98
4.10	4.56	11.36	6.87	6.53	-1.53	3.13	3.13	3.13	2.869778159	2.88	3.457049547	7.60
4.13	-2.52	10.05	2.80	9.87	9.69	5.25	5.07	2.80	3.114554971	6.53	6.307083609	3.44
4.15	-4.42	6.74	12.07	-1.54	7.38	16.86	2.96	-1.70	7.715572739	4.79	8.41278505	4.80
4.18	-5.50	5.56	4.75	5.56	13.24	8.72	6.73	1.66	4.254123132	7.18	6.165732688	1.61
4.20	6.70	2.80	-1.22	3.44	3.44	11.05	2.80	1.51	3.774412079	4.45	3.961772236	2.76
4.23	-1.24	5.73	-2.17	4.26	4.58	14.60	-0.42	2.80	5.635465026	5.17	4.320475772	0.77
4.25	-5.97	1.67	1.67	2.80	7.54	10.04	10.04	3.93	3.382052493	6.87	4.410940366	-0.88
4.28	-6.45	-4.54	5.57	2.80	8.54	10.38	8.54	2.80	3.56033072	6.61	6.459581365	-1.81
4.30	-8.01	9.03	-0.42	-0.26	7.72	1.35	2.97	2.80	2.983238037	2.92	8.540233042	0.20
4.33	-12.33	-0.91	-1.85	-1.38	7.54	3.28	-1.85	7.54	4.585821239	3.03	6.339127768	-5.03
4.35	-7.22	10.69	-4.38	0.23	4.92	7.06	4.92	4.92	2.515141709	4.41	9.626565992	-0.30
4.38	4.56	-1.84	2.79	7.54	2.81	2.81	7.54	2.80	2.592969183	4.70	3.302965279	1.84
4.40	1.96	8.66	3.30	12.40	7.03	7.54	5.92	9.70	2.566153739	8.52	3.548348265	4.64
4.43	4.06	7.54	3.29	-2.34	2.80	7.54	-4.98	7.04	5.575874164	2.01	2.264854894	4.97
4.45	-4.59	7.54	4.41	7.54	13.95	7.54	1.32	1.19	5.301946388	6.31	6.301880251	2.45
4.48	-3.76	0.08	-4.52	4.77	7.54	5.77	10.35	1.06	3.436312361	5.90	2.467986917	-2.73
4.50	-4.72	14.98	-0.75	6.40	8.69	3.92	7.54	5.27	1.869881135	6.37	10.41959592	3.17
4.53	-9.24	12.40	2.80	7.54	1.33	1.05	9.34	4.28	3.690541344	4.71	10.84124052	1.99
4.55	6.76	7.54	10.43	2.80	11.74	6.90	7.54	2.80	3.741483575	6.36	1.930176231	8.24
4.58	-2.81	4.77	0.85	7.54	9.56	0.08	6.75	7.54	3.627271777	6.30	3.790009948	0.93
4.60	-4.58	12.25	-1.57	7.40	3.08	7.54	12.25	7.40	3.242241303	7.53	8.974245824	2.03
4.63	-0.32	7.54	0.36	0.16	5.06	0.36	5.26	7.54	3.268001885	3.68	4.357947369	2.53
4.65	-8.58	16.63	-1.51	3.49	2.80	7.54	-1.51	3.49	3.217939819	3.16	13.00392005	2.18
4.68	-7.56	9.35	-1.85	5.76	8.75	5.76	5.76	2.80	2.105175306	5.76	8.599892251	-0.02
4.70	-5.53	1.97	-5.61	2.80	4.47	6.69	6.69	11.53	3.284625413	6.44	4.35165404	-3.06
4.73	-2.24	-0.60	6.25	4.96	4.07	6.64	11.07	7.54	2.721977403	6.86	4.505778599	1.13
4.75	-2.72	2.21	6.20	-1.85	9.65	6.20	0.75	4.12	4.509036731	3.77	4.467901038	1.89
4.78	2.99	-3.39	2.80	8.34	14.87	2.80	4.37	3.58	4.995064081	6.79	3.628282857	0.80
4.80	4.56	0.99	-3.62	2.80	10.51	5.70	0.99	-0.07	4.253564804	3.99	4.103877216	0.64
4.83	3.68	-6.14	2.21	6.65	2.21	-1.56	2.80	7.24	3.596166171	3.47	5.293955479	-0.08
4.85	-4.82	9.91	-1.85	5.11	7.65	-1.85	9.91	5.11	4.412724415	5.18	7.786622985	1.08
4.88	-4.72	7.54	-1.85	7.15	7.35	2.99	2.99	7.35	2.348890473	5.56	6.415541644	0.32
4.90	-2.86	2.80	3.68	7.54	3.68	12.40	7.54	-1.85	5.307167142	5.86	3.548991093	1.20
4.93	3.19	3.48	-8.31	8.95	7.54	7.54	10.26	2.80	2.820279415	7.42	6.722848283	-0.54
4.95	7.89	-4.20	-8.20	2.36	7.54	7.10	7.54	9.45	2.64089796	6.80	8.378217768	-1.51
4.98	-5.86	-0.70	-1.85	-0.70	-4.15	7.54	3.97	2.80	4.481522339	1.89	2.709725227	-2.81
5.00	-1.04	23.53	-2.77	6.59	10.46	7.54	3.73	3.73	2.830567658	6.41	14.71225446	6.58
5.03	-1.48	15.04	-0.22	9.25	2.80	4.46	1.14	10.37	4.034126384	5.61	9.196914819	4.45
5.05	-1.43	-5.56	3.24	2.35	3.24	7.09	7.54	2.80	2.500571744	4.61	4.405387084	-1.25
5.08	-6.80	2.80	-4.34	0.26	7.95	4.96	7.54	2.80	3.241545413	4.70	4.984008966	-2.78
5.10	-4.72	12.35	-1.90	2.80	12.35	7.54	2.89	2.84	4.246223439	5.68	9.150210958	1.91
5.13	-0.12	0.17	3.38	4.87	5.45	0.75	2.80	7.54	2.600345205	4.28	1.940365824	1.14
5.15	-0.12	-1.33	-1.85	5.92	2.27	3.33	7.54	7.54	2.425697136	5.32	0.88725168	-1.10
5.18	-4.72	9.14	-3.37	2.80	9.14	7.54	7.54	-0.31	3.953187419	5.34	7.64282319	0.35
5.20	-4.72	-44.40	-8.97	0.16	-0.85	2.80	3.82	7.54	3.30847247	2.70	21.7894463	-19.36
5.23	-2.25	2.80	10.15	10.15	6.44	-0.79	0.28	5.34	4.52586201	4.28	6.234938748	3.56
5.25	1.54	9.09	-3.49	6.01	6.01	1.29	10.82	14.16	4.95566406	7.66	6.334410449	2.38
5.28	-11.45	11.16	-1.27	2.80	7.54	3.39	2.80	6.94	2.347833575	4.69	11.3228914	-0.52
5.30	-7.32	14.50	-1.85	10.32	6.22	6.83	6.83	0.12	3.697575706	6.06	11.35431327	1.77
5.33	-0.23	7.54	2.90	2.69	7.33	7.54	2.90	7.54	2.563090738	5.60	3.91019055	3.41
5.35	-2.30	-4.01	2.52	0.60	5.02	5.02	3.08	0.60	2.212951713	2.86	3.386118564	-1.26
5.38	-1.63	41.08	-1.85	-1.10	3.18	3.18	16.14	11.60	7.047018924	6.60	24.72187019	12.53
5.40	-0.12	5.79	-1.85	12.40	6.27	-3.54	15.53	4.06	7.451808836	6.94	4.009793064	1.27
5.43	-0.98	13.67	2.80	-0.14	5.77	16.44	9.33	3.67	6.2850129	7.01	7.604678576	5.16
5.45	-4.72	6.29	-0.64	2.80	6.29	1.57	4.03	7.54	2.457815006	4.45	5.565937395	0.31
5.48	-1.46	8.94	2.80	2.80	0.83	12.40	7.54	2.80	4.688009237	5.27	5.229068975	3.42
5.50	-3.27	4.29	6.79	-4.26	1.31	0.35	3.54	3.54	3.204460422	0.90	5.23779929	2.60
5.53	-0.12	5.66	0.96	10.47	9.44	9.44	5.66	2.80	3.234255816	7.56	3.077178026	2.17
5.55	-9.24	12.13	-5.93	-1.35	12.13	7.02	-1.35	-1.10	6.209187765	3.07	11.50166733	-1.01
5.58	-0.12	5.12	0.45	0.45	5.15	9.95	2.82	9.99	4.260099322	5.67	2.878630471	1.82
5.60	0.11	11.91	7.31	3.03	11.91	7.78	11.67	-1.85	5.904025366	6.51	5.948949129	6.44
5.63	-6.53	5.64	-0.95	4.68	5.64	-1.85	4.68	0.93	3.172080842	2.82	6.092432843	-0.61
5.65	3.11	-8.16	-1.14	7.54	7.54	7.54	-1.14	-4.32	5.741146464	3.43	5.692130209	-2.06
5.68	-11.08	5.58	-1.85	5.58	2.80	2.80	0.87	7.54	2.630970459	3.92	8.345250855	-2.45
5.70	-4.72	13.67	4.01	5.23	4.01	2.80	-0.66	8.64	3.39875117	4.00	9.197012284	4.32
5.73	4.56	5.73	1.91	6.63	6.63	3.69	11.46	-0.09	4.258881483	5.67	1.957939194	4.06
5.75	1.56	-4.78	-0.18	2.80	11.04	7.54	8.88	-3.12	5.656078461	5.43	3.274337256	-1.13
5.78	-0.52	3.61	-1.85	-1.85	6.72	7.96	-1.46	2.80	4.519809484	2.83	2.849164126	0.41
5.80	-4.41	5.32	0.30	5.32	7.54	7.87	9.46	0.30	3.561491992	6.10	4.865216775	0.41
5.83	-0.21	7.46	-1.77	2.88	2.96	-1.85	12.31	-1.77	5.765869895	2.91	4.940082414	1.83
5.85	1.88	5.49	-1.85	4.83	-1.85	5.49	12.40	-1.85	5.952739378	3.80	3.671494542	1.84
5.88	-4.72	7.54	-5.32	-1.29	2.80	3.94	2.80	11.80	4.789337001	4.01	7.258984806	-0.83
5.90	-3.23	5.98	4.44	4.34	7.54	9.22	5.98	1.27	3.055176248	5.67	4.933347153	2.40
5.93	-1.17	8.63	-0.81	7.54	-1.85	6.46	3.86	2.80	3.676928749	3.76	5.556763412	2.22
5.95	-3.71	-0.83	-4.40	11.31	7.54	7.54	6.48	3.84	2.682878273	7.34	1.894232159	-2.98
5.98	-0.12	5.97	-1.85	9.18	9.18	2.80	5.92	1.25	3.623363788	5.67	4.108339665	1.33
6.00	-8.18	25.83	-1.31	6.98	7.54	7.54	3.91	3.91	1.900260498	5.98	17.98134423	5.45
6.03	-2.74	10.28	3.42	2.80	2.80	4.84	4.22	0.15	1.807008487	2.96	6.510829	3.65
6.05	4.43	7.54	2.73	7.61	7.54	7.54	2.80	-1.79	4.194098154	4.74	2.441495374	4.90
6.08	-0.12	-2.20	-4.32	9.41	7.54	9.77	2.44	2.80	3.548644569	6.39	2.097840708	-2.21
6.10	-8.43	-5.20	2.80	2.80	6.69	-1.44	11.52	7.11	4.887540128	5.34	5.781528855	-3.61
6.13	-1.78	10.65	2.80	2.80	7.54	12.03	1.12	2.80	4.480813929	5.26	6.284076249	3.89
6.15	-0.12	13.51	12.40	-0.96	6.62	-4.66	8.48	6.62	5.706569556	3.22	7.568819129	8.59
6.18	8.12	7.54	7.54	10.00	7.54	4.00	1.61	4.00	3.319389	5.43	0.332738395	7.74
6.20	-3.36	15.34	6.12	-0.48	6.52	10.94	2.80	8.98	4.622115039	5.75	9.35128033	6.03
6.23	2.44	7.54	-3.68	2.80	6.82	10.20	7.54	6.82	2.650321605	6.84	5.622129696	2.10
6.25	-0.12	3.72	0.00	1.88	3.72	11.43	-1.85	0.92	5.014291802	3.22	2.184567814	1.20
6.28	-0.34	3.23	2.80	7.54	7.10	12.17	7.99	2.36	3.484576305	7.43	1.947963153	1.90
6.30	-4.72	-1.85	7.54	5.13	2.80	7.54	-1.85	2.74	3.481429941	3.27	6.415541644	0.32
6.33	-12.93	11.83	2.80	2.53	8.10	2.80	7.54	1.99	2.970443489	4.59	12.52798367	0.57
6.35	3.76	10.49	2.80	-2.86	11.56	1.77	6.49	3.83	5.370237233	4.16	4.192156	5.68
6.38	-22.57	18.85	5.23	11.60	11.60	2.04	2.04	7.54	4.793561499	6.97	21.11229075	0.50
6.40	3.21	5.50	4.81	0.80	8.92	2.80	14.51	1.46	5.882116113	5.70	1.175722224	4.51
6.43	3.31	9.80	4.05	1.55	2.80	19.74	4.05	4.05	7.50765559	6.44	3.555811187	5.72
6.45	-1.81	-1.01	5.80	5.80	6.67	4.52	7.54	8.42	1.515654018	6.59	4.183365834	0.99
6.48	1.60	12.40	7.02	9.33	4.54	9.33	-0.14	2.80	4.147355449	5.17	5.399322836	7.01
6.50	8.22	-1.49	2.80	2.80	7.54	2.43	-1.49	-1.49	3.739956607	1.96	4.864650077	3.17
6.53	-55.59	5.28	5.03	0.34	10.08	9.83	5.03	5.28	4.024038395	6.11	35.07134262	-15.09
6.55	-9.12	7.42	-1.85	7.42	7.67	2.92	7.42	-1.62	4.082018	4.76	8.292527081	-1.19
6.58	-11.82	2.80	0.82	11.09	5.53	8.29	0.10	10.33	4.452461769	7.07	7.931115389	-2.73
6.60	-4.13	-13.63	6.92	11.13	7.54	-1.25	4.02	1.58	4.873111878	4.60	10.28387133	-3.61
6.63	-7.60	-0.38	5.81	4.08	2.80	2.80	6.02	2.80	1.4128842	3.70	6.712402464	-0.73
6.65	-8.19	7.54	7.54	17.69	6.43	6.12	1.70	1.70	6.542867169	6.73	9.083929133	2.30
6.68	-4.72	-1.85	1.79	6.52	7.54	0.13	6.52	-1.85	4.308177154	3.77	3.264847651	-1.59
6.70	-0.12	-3.40	2.86	9.17	5.93	5.93	-0.29	9.17	3.863686629	5.98	3.13396929	-0.22
6.73	-0.12	10.78	-0.84	7.54	7.54	3.84	2.28	8.07	2.621247936	5.86	6.510810373	3.27
6.75	-2.16	0.73	-1.85	2.80	4.88	7.54	2.80	2.80	2.094241612	4.16	1.589983281	-1.10
6.78	-0.12	62.32	-6.39	2.80	-1.80	12.31	12.34	2.74	6.345476712	5.68	37.99342692	18.60
6.80	-8.42	6.67	-1.85	3.66	2.80	3.23	0.67	10.18	3.582660345	4.11	7.562704995	-1.20
6.83	-4.27	1.88	-1.85	3.26	3.26	6.61	7.08	10.96	3.198169873	6.23	3.100624179	-1.42
6.85	-1.74	1.16	4.45	5.87	4.21	5.87	2.80	7.54	1.811797298	5.26	3.097400454	1.29
6.88	-4.72	0.01	2.80	-0.92	8.51	3.75	11.41	5.62	4.694996339	5.67	3.800853848	-0.64
6.90	-9.24	1.64	1.64	8.80	0.43	2.80	-0.72	11.19	5.244344444	4.50	6.283912157	-1.98
6.93	1.69	2.80	-3.26	4.63	2.80	2.80	6.08	-1.85	2.988659682	2.89	3.223667587	0.41
6.95	-7.96	-5.13	-2.51	8.23	-1.20	4.14	4.14	-1.20	4.030827642	2.82	2.727924871	-5.20
6.98	13.11	0.04	0.04	6.45	5.59	4.73	0.88	0.04	2.887782222	3.54	7.544013348	4.40
7.00	8.61	3.16	-1.85	7.36	11.84	2.80	7.73	2.80	3.812357742	6.50	5.233389272	3.30
7.03	-0.12	2.67	2.80	5.09	7.54	-1.85	-4.08	0.53	4.816426358	1.45	1.65008718	1.78
7.05	-4.12	2.80	2.80	-0.94	-0.94	2.80	3.73	2.49	2.208965939	1.43	3.993600855	0.49
7.08	-3.64	10.53	1.01	4.60	2.80	5.72	3.91	-0.09	2.213028485	3.39	7.224486083	2.63
7.10	-4.72	-1.85	2.80	-1.07	-0.28	11.57	3.60	3.60	5.006299687	3.48	3.794079336	-1.26
7.13	-3.45	10.23	-3.89	8.88	9.68	4.89	4.11	-1.85	4.601295258	5.14	8.028015304	0.96
7.15	-4.72	7.54	2.80	8.86	6.23	0.68	8.40	1.52	3.830718985	5.14	6.184259214	1.87
7.18	-9.24	2.80	1.98	11.54	5.88	16.49	-4.84	6.71	7.939438974	7.16	6.726450064	-1.49
7.20	-13.10	-0.73	-1.85	4.58	9.37	7.54	7.54	2.80	2.63127985	6.37	6.842570539	-5.23
7.23	-4.08	7.88	-1.85	7.21	2.80	-1.21	2.80	3.13	2.978431047	2.95	6.361199025	0.65
7.25	-4.88	-14.02	5.07	7.72	12.22	0.55	10.04	2.80	4.893670257	6.67	9.547767829	-4.61
7.28	-0.12	-5.81	-1.54	-1.38	17.03	12.06	7.54	2.64	7.316668596	7.58	2.957555057	-2.49
7.30	-14.76	17.88	2.80	2.80	2.80	7.54	2.80	2.80	2.12277217	3.75	16.33608267	1.97
7.33	-0.12	13.93	3.45	3.45	6.23	11.05	12.40	-0.58	5.361269205	6.51	7.303050051	5.75
7.35	-3.30	4.59	-3.60	10.88	4.26	9.04	1.02	2.80	4.192794058	5.60	4.643685256	-0.77
7.38	3.27	7.54	-0.74	2.80	1.66	-0.74	2.80	0.39	1.546573799	1.38	4.14106486	3.36
7.40	2.62	-1.85	-4.55	11.39	0.05	2.80	11.39	4.74	5.129180902	6.07	3.620065261	-1.26
7.43	-6.12	-0.08	7.54	-0.25	5.89	2.80	5.89	1.18	2.766394843	3.10	6.847733717	0.45
7.45	-1.54	-1.38	2.80	2.32	19.85	-0.44	-0.44	7.06	8.49668723	5.67	2.460186165	-0.04
7.48	2.44	4.92	-1.85	10.20	2.80	5.40	8.03	0.23	3.981964578	5.33	3.427422633	1.84
7.50	9.33	2.80	2.79	2.82	2.79	-1.84	2.81	7.53	3.31295596	2.82	3.773194545	4.97
7.53	-9.72	7.54	-3.90	10.22	0.71	4.90	3.31	5.41	3.48696794	4.91	8.784890754	-2.03
7.55	-4.72	11.36	-5.46	6.53	3.80	0.11	-1.36	7.04	3.760492408	3.22	9.504024009	0.39
7.58	89.07	5.91	-9.38	7.67	-6.42	9.19	7.54	-0.27	6.685179763	3.54	52.98476216	28.53
7.60	-5.67	-0.88	1.81	2.80	3.79	1.81	11.37	3.79	3.811000769	4.71	3.792847916	-1.58
7.63	-5.80	7.54	-1.85	11.23	2.80	11.23	2.80	3.92	4.438485704	6.40	6.85636272	-0.04
7.65	-6.41	2.80	1.33	4.28	9.06	15.50	1.06	-2.12	6.928578128	5.55	4.946801318	-0.76
7.68	-0.74	-4.59	2.17	6.90	4.06	2.80	2.80	2.17	1.89371017	3.75	3.39179812	-1.06
7.70	-2.81	13.20	-6.42	6.33	7.54	5.55	2.80	6.76	1.824749387	5.80	10.44496279	1.33
7.73	-9.24	32.27	7.26	2.94	7.54	7.54	7.40	12.10	3.240384093	7.51	20.90224657	10.10
7.75	-6.89	9.85	2.59	7.33	7.54	0.56	10.06	5.05	3.573029356	6.11	8.394536695	1.85
7.78	-1.15	-0.49	-6.08	2.45	-1.51	2.80	11.31	3.15	4.683772212	3.64	3.058595467	-2.57
7.80	-3.01	6.96	2.80	1.05	4.56	2.80	6.34	-1.29	2.973485167	2.69	5.007513309	2.25
7.83	-3.09	10.66	2.80	9.26	2.80	1.13	6.69	-5.61	5.709869763	2.85	6.898515413	3.45
7.85	4.56	7.54	-1.85	6.25	9.76	2.80	4.97	0.65	3.463476333	4.89	4.802206829	3.42
7.88	-6.00	7.54	0.16	5.46	2.80	2.80	9.65	0.76	3.427441885	4.29	6.78221195	0.57
7.90	-0.89	14.88	-1.09	2.80	2.02	3.58	2.02	8.34	2.646417554	3.75	9.161115821	4.30
7.93	-5.76	9.40	-0.07	3.87	1.73	2.80	0.99	7.54	2.566650365	3.39	7.658998978	1.19
7.95	-0.12	-1.57	2.51	6.95	2.80	7.54	7.84	6.95	2.059714418	6.42	2.065601738	0.27
7.98	-7.03	-1.85	2.80	5.21	2.80	0.41	2.70	2.70	1.694931783	2.77	4.918304612	-2.03
8.00	-0.32	3.00	7.34	7.54	16.73	-1.85	2.80	11.99	7.330907899	7.44	3.842021426	3.34
8.03	-4.72	7.54	0.02	10.41	5.61	4.71	5.61	-1.85	4.388463846	4.90	6.184433832	0.95
8.05	3.87	7.54	-1.18	4.86	3.48	-1.18	3.48	3.48	2.318498564	2.83	4.380149131	3.41
8.08	-2.91	2.80	2.80	7.54	-5.05	4.67	4.22	7.54	5.178569343	3.79	3.29498545	0.90
8.10	4.56	6.35	1.63	6.35	-0.70	5.16	6.35	-0.70	3.674841827	3.29	2.384244852	4.18
8.13	-2.86	2.80	-1.85	6.60	2.80	11.43	2.80	7.54	3.620706723	6.23	3.019392862	-0.64
8.15	-1.47	10.67	1.14	2.80	1.43	5.85	8.95	-0.22	3.65635559	3.76	6.389497084	3.44
8.18	2.79	11.48	7.09	7.54	3.68	7.09	3.24	10.56	3.019498333	6.42	4.3432668	7.12
8.20	4.56	11.57	-4.34	7.54	9.75	12.40	2.80	5.36	3.73289709	7.57	7.975006101	3.93
8.23	-4.81	-1.71	2.70	2.85	2.80	-1.81	7.54	-1.76	3.895459082	1.92	3.776848952	-1.27
8.25	-0.70	5.45	-4.43	2.80	10.26	7.54	1.33	2.22	3.87492475	4.83	4.990463594	0.11
8.28	-1.18	-5.38	-5.90	7.54	7.00	11.84	2.80	-0.80	4.833034385	5.68	2.590769856	-4.16
8.30	-4.72	2.81	2.79	4.37	10.76	10.77	-0.31	4.37	4.759134858	5.99	4.340572661	0.29
8.33	-2.73	11.33	-4.44	2.80	7.54	0.16	2.80	2.80	2.672702265	3.22	8.651435829	1.39
8.35	2.40	6.06	2.80	2.80	1.72	-0.79	-0.79	-0.79	1.713718686	0.43	2.010240447	3.75
8.38	-6.34	2.80	-0.36	10.82	15.92	1.13	4.32	7.54	5.737091139	7.95	4.638643057	-1.30
8.40	-4.15	-0.69	-1.85	0.48	11.16	11.16	6.34	2.80	4.833279474	6.39	1.75830196	-2.23
8.43	-4.05	1.49	2.80	14.50	8.25	0.12	6.21	-1.17	6.374564589	5.58	3.633728056	0.08
8.45	-9.24	-6.22	-1.75	2.90	-1.65	7.44	12.07	-1.75	5.980446315	3.80	3.767096008	-5.74
8.48	-2.57	2.23	-2.13	9.81	12.40	-1.85	7.26	-2.41	6.796556036	5.04	2.655508852	-0.82
8.50	-0.50	7.94	2.41	7.15	3.18	3.18	7.54	2.80	2.360563715	4.77	4.287814745	3.28
8.53	-9.24	11.56	1.54	5.80	4.06	7.08	-3.53	2.80	4.122958907	3.24	10.40308967	1.29
8.55	-3.87	10.58	-0.99	9.67	14.58	6.65	2.80	1.93	5.196696052	7.13	7.648043836	1.90
8.58	-6.88	4.03	-3.06	7.54	5.05	6.29	4.03	-0.64	3.140058696	4.45	5.537047908	-1.97
8.60	-6.04	5.54	-1.85	9.57	1.44	-0.51	13.04	-0.51	6.287085403	4.60	5.862642628	-0.78
8.63	-4.72	15.00	-6.42	6.79	-0.39	2.80	11.62	-1.85	5.492921691	3.79	11.90532435	1.29
8.65	-2.92	3.66	-6.42	3.79	2.80	12.40	5.66	5.66	3.750045083	6.06	5.115238948	-1.89
8.68	-3.74	-2.10	2.80	2.80	2.80	-5.44	2.80	12.13	6.220940968	3.02	3.40020649	-1.01
8.70	-2.44	2.80	-1.84	5.17	-1.84	7.54	2.80	-1.85	4.192456827	2.36	2.865790669	-0.49
8.73	-4.95	-1.62	2.80	2.56	12.15	11.91	7.54	7.30	3.946986531	8.29	3.885953013	-1.26
8.75	-1.07	0.94	0.94	2.80	2.80	0.94	6.57	3.76	2.058301507	3.37	1.157795384	0.27
8.78	-10.95	8.29	-1.14	2.80	9.03	2.80	3.52	4.25	2.613318628	4.48	9.62044331	-1.27
8.80	-14.22	9.53	1.42	7.54	-2.40	2.80	1.42	1.42	3.579985495	2.16	12.07084071	-1.09
8.83	-2.36	4.01	-1.85	0.54	11.13	7.54	7.54	7.54	3.861740517	6.86	3.541580198	-0.07
8.85	-8.39	1.91	-6.42	11.47	2.80	11.47	-0.10	-0.10	5.924786123	5.11	5.464978403	-4.30
8.88	-0.12	2.80	-6.42	7.54	9.29	-0.18	-0.18	4.51	4.345435326	4.20	4.710669992	-1.25
8.90	-13.31	7.13	-6.03	-1.46	-4.86	-1.06	-1.85	2.40	2.583352352	-1.37	10.36273578	-4.07
8.93	-4.72	7.87	2.80	2.80	7.22	7.22	2.80	5.32	2.215347931	5.07	6.334222869	1.98
8.95	-0.21	2.71	-1.85	-1.94	-6.17	-1.69	7.54	2.88	5.240539915	0.13	2.312266322	0.22
8.98	-0.77	0.14	-4.47	2.80	2.80	0.14	8.22	0.79	3.178239595	2.95	2.437141683	-1.70
9.00	-4.16	-0.72	-1.85	3.37	3.37	15.53	2.80	12.40	6.014036799	7.49	1.752414375	-2.25
9.03	-6.20	14.23	-6.42	4.33	9.22	9.11	7.65	5.99	2.099101485	7.26	11.85711178	0.54
9.05	-10.68	5.38	2.80	4.93	7.54	6.46	3.86	-6.42	5.600560564	3.28	8.624566083	-0.83
9.08	-7.24	8.61	-4.40	2.80	-1.85	2.80	5.43	-7.42	5.074822781	0.35	8.454005913	-1.01
9.10	3.01	1.25	-3.41	-1.85	4.35	5.97	7.54	4.40	3.568544717	4.08	3.317427517	0.28
9.13	-0.12	8.11	-1.85	7.54	8.11	11.24	-0.77	7.54	4.466068571	6.74	5.323711398	2.04
9.15	-9.24	5.47	2.18	2.18	6.10	2.80	5.47	10.92	3.464970684	5.49	7.720622795	-0.53
9.18	-4.59	-1.73	2.80	-1.66	2.93	2.80	12.33	-6.23	6.880597512	2.03	3.726809687	-1.17
9.20	-0.12	0.99	0.28	-2.20	4.98	5.70	5.34	0.28	3.570600397	2.82	0.565714463	0.39
9.23	-9.64	2.80	1.95	12.40	7.54	7.98	2.80	2.80	4.039129981	6.70	6.951983034	-1.63
9.25	-4.72	10.65	-4.79	1.12	4.48	-0.20	8.91	4.48	3.543748635	3.76	8.894544561	0.38
9.28	-1.92	6.61	-1.85	6.61	0.98	2.80	7.54	-0.96	3.629999025	3.40	4.907855517	0.95
9.30	-2.47	7.54	0.43	2.80	7.54	1.61	9.92	6.33	3.418728055	5.64	5.152212413	1.83
9.33	0.37	6.62	-5.07	7.54	6.12	7.54	7.54	4.20	1.4708472	6.59	5.848498854	0.64
9.35	-13.03	6.11	-5.74	0.92	4.21	2.80	11.66	6.11	4.112104055	5.14	9.660917454	-4.22
9.38	-3.78	10.43	0.01	2.80	6.56	7.54	6.56	0.92	2.861703652	4.87	7.358460521	2.22
9.40	-8.62	2.58	-5.80	2.80	7.33	-1.43	2.80	7.76	3.791443401	3.85	5.827919261	-3.95
9.43	2.12	7.54	-1.85	9.99	2.80	2.80	7.54	0.43	3.920914767	4.71	4.717436074	2.60
9.45	-0.12	6.71	-10.39	-1.85	3.07	6.99	16.49	2.52	6.924583603	5.44	8.608049913	-1.27
9.48	-8.48	4.64	-2.87	10.49	4.64	4.64	8.60	-0.05	4.084621373	5.66	6.580368273	-2.24
9.50	-7.78	7.54	-5.68	2.80	2.80	4.33	3.56	3.56	0.639564821	3.41	8.309221744	-1.97
9.53	-6.67	11.00	-1.85	0.79	10.30	1.46	2.80	4.82	3.827097269	4.04	9.132089454	0.83
9.55	-0.42	6.27	2.80	2.80	2.80	2.80	6.27	1.55	1.776568775	3.24	3.348228046	2.88
9.58	32.66	-0.17	-1.01	1.95	-1.01	-0.17	11.51	-5.60	6.318038635	1.33	19.20246467	10.49
9.60	-1.83	7.54	-6.42	2.80	1.07	4.02	4.54	-0.14	1.974907118	2.46	7.117942281	-0.24
9.63	0.96	-1.49	-10.91	12.02	3.53	7.92	12.40	-1.14	5.773957564	6.94	6.268227556	-3.82
9.65	-4.72	7.54	-4.26	5.04	3.04	2.80	9.83	2.80	3.018422438	4.70	6.952988502	-0.48
9.68	-4.96	-1.49	2.31	7.29	7.42	7.42	7.54	2.67	2.123367161	6.47	3.633432791	-1.38
9.70	-5.43	1.56	-9.03	4.79	3.53	0.10	3.53	2.06	1.794008766	2.80	5.380951339	-4.30
9.73	-27.70	-5.83	-14.19	2.19	11.12	6.92	7.54	3.41	3.550707767	6.24	11.03690373	-15.91
9.75	-10.66	9.07	-3.31	6.03	-0.60	4.30	6.03	4.30	2.718332578	4.01	9.974231449	-1.63
9.78	-3.36	1.70	-1.85	7.54	-0.77	-4.29	-0.77	1.70	4.389642473	0.68	2.599161896	-1.17
9.80	-15.28	4.49	-5.45	6.52	5.50	10.31	-15.04	4.49	9.971951585	2.36	9.883087775	-5.41
9.83	-4.72	-0.29	-4.95	2.80	7.47	4.32	4.39	-0.29	2.820768262	3.74	2.6272619	-3.32
9.85	-8.75	-0.84	2.80	-4.43	12.40	-1.35	7.02	-1.35	6.998806117	2.46	5.902538796	-2.26
9.88	-2.70	0.73	-6.94	5.43	2.26	4.88	3.34	-1.85	2.894616829	2.81	3.843016252	-2.97
9.90	-9.27	7.54	-6.34	2.82	7.52	2.80	7.52	2.82	2.575030803	4.70	8.980974443	-2.69
9.93	-7.20	4.94	-1.43	7.10	7.10	-1.85	0.68	10.18	5.017230898	4.64	6.070907431	-1.23
9.95	-4.72	10.95	-1.40	-0.95	7.54	-0.49	-2.31	1.88	3.887177059	1.14	8.259787807	1.61
9.98	-7.67	-0.24	-4.83	5.87	-0.24	7.54	5.87	1.16	3.375731584	4.04	3.749710821	-4.25
10.00	-3.80	8.52	-6.42	6.58	1.85	6.58	10.42	7.54	3.084402778	6.59	7.975197722	-0.57
10.03	-1.26	-9.89	-0.72	-5.31	5.12	7.54	6.37	5.20	5.177311645	3.79	5.147455882	-3.96
10.05	1.30	6.08	2.80	7.54	2.80	6.08	0.99	4.24	2.594891946	4.33	2.443771292	3.39
10.08	-5.36	-1.20	-5.78	2.13	6.87	9.63	15.95	-1.85	6.856132069	6.55	2.53231411	-4.11
10.10	-2.02	0.04	-7.23	-1.03	0.88	8.41	1.96	1.96	3.553709163	2.43	3.749273484	-3.07
10.13	-4.55	2.80	-1.51	12.21	2.80	12.21	-1.33	-1.51	6.914480995	4.88	3.691087236	-1.09
10.15	-2.50	2.80	-4.21	5.09	5.23	0.39	5.23	0.66	2.551046166	3.32	3.654158794	-1.30
10.18	-4.72	-0.93	-6.12	2.80	-1.24	-1.24	16.04	3.42	7.099010931	3.95	2.682313076	-3.92
10.20	-6.45	3.48	-1.85	2.80	3.91	8.68	4.60	5.72	2.245972616	5.14	4.971089386	-1.61
10.23	-8.47	6.73	-1.85	6.73	-1.07	6.73	-4.10	9.90	5.922500126	3.64	7.622606675	-1.20
10.25	0.65	0.20	0.72	8.88	5.42	7.54	13.22	7.01	2.957196043	8.42	0.279980843	0.53
10.28	-3.91	4.93	-0.59	0.69	0.69	4.93	2.80	-1.85	2.548584357	1.45	4.464919483	0.14
10.30	-7.08	3.62	-6.42	1.98	-1.85	-1.85	-1.05	7.54	4.008697985	0.95	5.994304492	-3.30
10.33	-8.63	-22.31	-1.85	1.03	2.80	4.58	5.22	7.54	2.469917161	4.23	10.41957912	-10.93
10.35	-17.79	2.80	2.14	6.54	-1.21	7.54	-0.89	2.80	4.065187747	2.96	11.69971467	-4.28
10.38	-4.56	2.63	-1.85	5.07	7.54	9.87	7.71	2.80	2.721110475	6.60	3.632482763	-1.26
10.40	-17.49	-5.80	-6.42	3.12	12.23	2.96	11.89	2.96	4.956999046	6.63	6.577767918	-9.90
10.43	-4.41	5.57	-0.74	-1.85	11.22	-1.85	2.80	0.86	5.392609736	2.23	5.047270378	0.14
10.45	-11.85	2.80	-3.76	6.88	7.54	7.54	2.80	2.80	2.493561508	5.51	7.337955021	-4.27
10.48	-1.23	-0.09	-12.61	7.89	10.88	9.38	6.06	4.26	2.622864246	7.69	6.921058471	-4.64
10.50	-9.24	6.24	2.80	1.66	8.71	7.54	5.09	1.66	3.259942934	4.93	8.127512353	-0.07
10.53	-2.97	4.74	4.60	6.56	0.87	13.41	5.58	2.80	4.790367831	5.84	4.411178202	2.12
10.55	-3.14	-0.25	-6.42	5.70	5.89	9.02	2.80	2.80	2.592194645	5.24	3.085890433	-3.27
10.58	-4.72	7.54	-2.32	-5.50	2.80	10.91	2.80	-5.04	6.765221394	1.19	6.500018062	0.17
10.60	-5.62	2.80	-4.37	0.69	5.39	12.40	4.45	2.80	4.429282289	5.15	4.543876291	-2.40
10.63	-4.72	2.80	-1.85	7.56	2.80	2.81	2.81	-6.40	5.082003992	1.91	3.794079336	-1.26
10.65	-11.72	0.21	-4.39	3.31	8.07	4.90	0.71	-0.30	3.3505421	3.34	6.013368299	-5.30
10.68	-5.20	6.53	-6.42	3.30	11.36	-0.87	3.30	7.03	4.599566384	4.82	7.149017522	-1.70
10.70	-1.82	-0.27	-3.42	1.31	6.03	9.19	2.80	4.41	3.044556719	4.75	1.573923628	-1.84
10.73	-7.58	2.80	-2.82	2.80	-0.88	10.34	5.53	-0.88	4.73724777	3.38	5.19552614	-2.53
10.75	-2.32	11.23	-1.85	-1.85	0.35	7.54	2.80	1.68	3.500266871	2.10	7.693600322	2.35
10.78	1.34	4.28	-1.59	-1.85	3.06	4.28	1.06	9.06	4.049132443	3.12	2.935705983	1.34
10.80	-16.33	4.06	0.92	6.90	4.06	-1.24	6.90	2.17	3.44081418	3.76	10.98020263	-3.78
10.83	-5.46	9.56	-6.42	5.55	5.55	0.84	12.40	0.84	4.740969163	5.03	8.963255493	-0.77
10.85	-9.37	6.55	-14.82	7.40	2.80	3.08	17.22	2.52	6.263486869	6.60	11.1080648	-5.88
10.88	-9.04	0.57	-1.85	5.05	-1.85	7.54	0.36	5.27	3.878208116	3.27	4.995029358	-3.44
10.90	-9.24	8.62	6.12	7.19	7.90	7.19	2.80	2.80	2.551528559	5.57	9.670279978	1.83
10.93	-4.17	3.99	-8.11	5.76	4.56	18.64	2.80	-0.13	7.233169701	6.33	6.169134153	-2.76
10.95	-3.91	8.40	-10.91	-1.85	1.13	-1.03	3.64	1.13	2.148083262	0.60	9.778301994	-2.14
10.98	-4.72	6.26	-3.09	7.54	1.54	7.54	3.17	1.54	3.066824416	4.27	5.922763231	-0.52
11.00	-2.13	-3.75	-3.15	-1.85	1.47	7.54	8.90	-0.55	4.845741351	3.10	0.815546789	-3.01
11.03	-5.47	-1.85	-1.85	-1.09	6.75	2.80	3.58	1.25	2.900501079	2.66	2.090123724	-3.06
11.05	-0.12	0.99	-0.07	2.80	6.46	9.41	12.40	5.70	3.672645316	7.35	0.626684962	0.27
11.08	-4.72	7.25	-1.29	6.95	7.54	7.84	7.54	2.51	2.242126986	6.48	6.163351714	0.41
11.10	2.07	0.59	-8.72	10.00	7.54	7.54	5.11	0.42	3.628883627	6.12	5.850469731	-2.02
11.13	-9.05	2.80	-15.16	2.80	-1.27	3.00	2.80	2.80	1.84138404	2.03	9.128946918	-7.14
11.15	-10.21	7.54	-2.85	3.69	0.02	6.64	5.61	-1.85	3.632404657	2.82	8.919800931	-1.84
11.18	6.53	2.11	-0.50	2.80	3.49	6.84	6.84	6.84	2.041304394	5.36	3.553763813	2.71
11.20	-10.59	0.94	-4.62	0.94	-0.02	-0.46	2.80	2.80	1.533886794	1.21	5.765744504	-4.75
11.23	-6.99	5.16	-0.71	11.17	0.46	6.35	6.35	2.80	4.071302381	5.42	6.079545685	-0.85
11.25	-7.46	7.54	-13.60	3.73	5.66	4.66	4.66	10.47	2.678083961	5.83	10.87824562	-4.51
11.28	-12.12	7.54	-8.02	2.80	4.17	10.66	6.15	1.14	3.6693766	4.98	10.37469857	-4.20
11.30	-4.72	-9.24	-6.00	-0.56	-1.85	7.54	11.94	2.80	5.745924122	3.97	2.330724727	-6.65
11.33	-4.34	5.75	-2.23	3.19	0.27	7.54	-1.85	10.56	5.109927921	3.94	5.323639743	-0.28
11.35	-18.00	-1.90	2.70	2.90	2.85	7.54	2.85	12.29	4.213511693	5.69	10.86769012	-5.73
11.38	-13.69	5.46	-2.43	8.75	2.21	4.86	7.54	5.46	2.530073405	5.76	9.62364866	-3.56
11.40	-8.21	-36.33	-10.40	7.00	1.72	7.00	2.80	-5.90	5.283974063	2.52	15.63854546	-18.31
11.43	-7.74	-3.38	-1.85	2.80	1.24	7.54	7.54	-1.85	4.091944676	3.45	3.05467463	-4.33
11.45	-17.13	12.40	5.46	0.17	6.50	9.20	6.50	12.40	4.504022087	6.95	15.441	0.24
11.48	-8.21	11.27	-0.79	10.16	9.04	2.80	1.34	1.34	4.318219339	4.94	9.833320522	0.76
11.50	-13.69	-1.85	-4.96	7.70	9.10	4.32	1.14	10.82	3.88294263	6.61	6.139161319	-6.83
11.53	-9.80	11.17	-3.01	-2.43	10.56	2.80	6.94	2.21	4.941320774	4.02	10.69963761	-0.55
11.55	-9.24	5.51	-11.57	4.81	3.49	0.80	7.54	4.81	2.446173176	4.29	9.259732696	-5.10
11.58	-0.32	-1.66	-2.15	2.70	2.80	12.29	-1.75	2.60	5.162467447	3.73	0.945220762	-1.38
11.60	-2.57	2.51	-10.91	5.59	0.60	5.01	7.54	5.01	2.54236643	4.75	6.777574939	-3.66
11.63	-4.72	7.54	-6.42	-1.09	2.41	6.75	6.75	2.80	3.313877979	3.52	7.619134379	-1.20
11.65	-10.44	4.07	-3.53	9.30	4.52	5.80	4.07	-0.16	3.409679104	4.71	7.257453763	-3.30
11.68	-16.45	-1.85	-4.72	0.74	6.65	2.80	5.76	-1.85	3.517737088	2.82	7.735807862	-7.68
11.70	-13.69	7.54	-3.05	6.51	6.29	2.80	2.80	-2.85	3.787045419	3.11	10.61855921	-3.07
11.73	-16.82	10.19	-6.42	2.80	1.44	5.54	6.15	6.15	2.168564721	4.42	13.61971947	-4.35
11.75	-16.02	2.80	-6.42	6.04	7.54	6.79	-1.13	9.33	4.014964819	5.72	9.409313778	-6.55
11.78	-13.69	-1.85	-6.42	0.95	5.66	2.80	4.66	2.80	1.830687063	3.37	5.971075201	-7.32
11.80	-9.48	-1.61	-10.44	-1.36	-1.61	-1.36	2.55	-1.11	1.756286322	-0.58	4.844979335	-7.17
11.83	-6.98	5.15	-10.91	0.44	2.80	5.17	5.17	5.17	2.113020889	3.75	8.374336243	-4.25
11.85	-9.47	-1.15	2.32	-1.85	-1.85	-1.39	12.15	2.56	6.009433204	1.92	6.057897265	-2.77
11.88	-8.38	7.54	-7.29	-1.85	0.94	2.80	8.53	-0.91	4.112903514	1.90	8.894628056	-2.71
11.90	-13.69	3.53	2.07	2.80	2.80	15.82	-0.42	6.07	6.253703849	5.41	9.549165309	-2.70
11.93	-6.05	5.57	-5.09	-5.09	2.80	4.18	4.75	6.14	4.438052255	2.56	6.450767877	-1.86
11.95	-5.90	7.54	-12.06	6.31	5.08	5.08	0.54	11.13	3.782664946	5.63	10.02664684	-3.47
11.98	-1.87	10.55	-2.72	10.55	1.91	7.54	8.45	5.73	3.254440548	6.84	7.428342038	1.98
12.00	-9.24	5.81	-3.52	5.81	12.40	-1.85	4.09	1.10	5.384923097	4.31	7.597299336	-2.32
12.03	-20.59	2.80	-10.53	6.73	-1.46	7.54	7.14	-1.46	4.716506749	3.70	11.73181207	-9.44
12.05	-7.14	5.32	-1.85	0.31	9.79	2.80	2.48	2.80	3.596904107	3.64	6.251986409	-1.23
12.08	-0.21	7.46	-6.50	2.71	2.89	7.54	7.37	-1.68	3.83398817	3.76	6.990771181	0.25
12.10	-6.67	-0.55	-8.36	0.13	-3.82	1.45	6.87	-1.85	4.055767393	0.55	4.109190919	-5.19
12.13	-5.84	6.96	-5.31	6.96	11.20	2.80	-0.72	6.37	4.504655426	5.32	7.237867614	-1.40
12.15	-6.20	2.80	-6.42	2.80	7.54	-0.35	4.33	-1.85	3.740276206	2.49	5.25906222	-3.27
12.18	-12.69	7.54	-9.90	6.46	-0.81	7.54	6.46	-5.39	5.687559481	2.85	10.96566387	-5.01
12.20	-14.67	3.84	-17.79	3.84	-0.83	6.49	11.31	0.73	4.828722155	4.31	11.69221141	-9.54
12.23	-12.19	-3.41	2.84	4.36	2.80	2.80	2.76	2.84	0.697546261	3.11	7.548896034	-4.25
12.25	-5.25	12.40	-6.95	2.80	-6.42	6.42	3.35	6.98	5.379567551	2.63	10.71442728	0.06
12.28	-5.31	5.47	-1.85	0.77	9.64	11.76	7.54	2.18	4.74386648	6.38	5.505740462	-0.57
12.30	-4.72	7.54	-10.85	7.61	-1.73	2.80	12.33	2.86	5.362531921	4.77	9.36772696	-2.68
12.33	-9.59	7.54	-6.07	2.44	5.34	9.77	2.44	-6.07	5.787193598	2.78	9.047713058	-2.70
12.35	-3.48	-1.02	-6.01	2.37	6.24	7.11	2.80	-0.60	3.125214741	3.59	2.496346552	-3.50
12.38	-6.02	6.18	-6.42	2.80	4.14	7.54	5.84	-0.20	2.960224423	4.02	7.160851285	-2.09
12.40	-17.24	45.81	-6.42	-0.05	-0.05	7.54	2.80	1.89	3.119246654	2.42	33.71636181	7.39
12.43	-14.75	8.76	-14.23	6.33	-1.85	2.80	-0.68	-0.68	3.365589276	1.18	13.42775872	-6.74
12.45	-7.43	-2.33	-12.70	-3.70	-0.47	4.70	-0.47	0.91	3.035576585	0.19	5.18652096	-7.49
12.48	-7.90	6.83	-7.09	-1.85	2.10	11.67	6.83	6.83	5.15859741	5.11	8.280603479	-2.72
12.50	-7.49	3.78	-8.24	8.48	2.80	3.78	8.48	0.01	3.709809988	4.71	6.731248594	-3.98
12.53	-8.63	-6.42	-1.44	-6.21	-1.85	7.76	-1.85	2.80	5.326386076	0.13	3.685168899	-5.49
12.55	-15.81	2.80	-13.17	2.86	2.74	7.54	-4.18	2.80	4.189076471	2.35	10.06666755	-8.73
12.58	-13.69	3.35	-14.31	2.80	-5.89	7.83	11.82	3.35	6.62283601	3.98	10.02223733	-8.22
12.60	-11.97	11.31	-4.41	3.84	5.68	4.63	4.63	-0.83	2.557941944	3.59	11.87559657	-1.69
12.63	-6.20	6.77	-7.16	-6.42	3.56	6.77	6.77	-0.35	5.573278779	2.06	7.775654049	-2.20
12.65	-7.96	2.12	-3.16	-1.85	1.46	6.18	1.46	-3.82	3.813603616	0.69	5.04163546	-3.00
12.68	-8.34	2.80	-10.91	0.31	-0.62	5.00	1.55	-1.85	2.620810146	0.88	7.288112856	-5.49
12.70	-12.09	5.81	-3.52	1.95	-1.02	14.65	7.54	5.81	5.972009159	5.79	8.951245105	-3.26
12.73	-9.24	1.06	-6.42	2.80	2.27	5.77	1.59	-7.59	5.04292366	0.97	5.324272835	-4.87
12.75	-5.07	11.64	-10.57	7.92	-1.14	7.17	3.52	-5.37	5.642483191	2.42	11.56660323	-1.33
12.78	-9.24	-1.85	-8.79	0.58	2.80	5.04	7.54	7.54	3.037327021	4.70	4.140455139	-6.63
12.80	-13.57	7.54	-1.85	2.80	-1.73	-1.98	7.42	12.00	6.026635987	3.70	10.580541	-2.63
12.83	-12.30	6.28	-9.73	9.58	1.56	4.79	0.83	5.53	3.500380927	4.46	10.06892197	-5.25
12.85	-13.11	6.51	-1.85	1.57	2.18	7.54	-1.85	-1.25	3.732210906	1.64	9.848873858	-2.82
12.88	-9.24	10.61	-4.76	2.80	4.29	1.31	1.31	1.31	1.332289827	2.21	10.4109031	-1.13
12.90	-10.56	2.80	-7.48	-1.85	-1.85	3.90	7.54	3.90	4.0969288	2.33	6.995819076	-5.08
12.93	-11.15	5.51	-9.96	0.80	1.80	6.52	3.80	-2.83	3.483706739	2.02	9.291841571	-5.20
12.95	-6.19	10.74	-10.99	2.87	1.21	12.32	2.80	-3.33	5.701707466	3.17	11.4133451	-2.14
12.98	-9.24	7.02	-14.86	10.79	-1.85	6.50	6.50	2.29	4.803280672	4.84	11.36455304	-5.69
13.00	-10.71	5.43	-6.42	0.20	-6.94	2.80	2.80	2.26	4.143920568	0.22	8.359401838	-3.90
13.03	-13.69	2.80	-6.40	2.72	-6.40	2.80	2.87	2.77	4.109413777	0.95	8.263403442	-5.76
13.05	-14.11	2.80	-13.34	5.38	-3.93	7.54	4.94	0.24	4.625807848	2.83	9.546775967	-8.22
13.08	-16.79	11.91	-10.91	-5.52	2.33	-1.40	-1.85	-1.40	2.78457828	-1.57	15.16331932	-5.26
13.10	-11.93	-0.24	-9.35	-1.85	-1.85	5.88	10.69	7.54	5.685972846	4.08	6.143274311	-7.17
13.13	-10.99	9.50	-13.55	0.02	10.42	10.42	8.52	5.61	4.366516125	7.00	12.63490155	-5.01
13.15	-2.39	4.04	-5.31	-1.85	1.65	6.37	0.51	0.42	3.046417251	1.42	4.783904938	-1.22
13.18	-6.47	6.08	-9.54	2.80	2.80	4.24	9.41	2.80	2.863039823	4.41	8.275591496	-3.31
13.20	-6.64	-0.55	-7.70	-1.85	-5.78	11.71	2.80	6.87	6.912008186	2.75	3.858469942	-4.96
13.23	-12.90	2.80	-16.13	2.80	0.88	7.54	3.64	3.89	2.428808909	3.75	10.12518506	-8.74
13.25	-4.89	16.99	-1.85	-1.51	2.80	2.62	7.54	-1.85	3.837428725	1.92	11.85546062	3.42
13.28	-9.24	0.39	-8.74	0.39	10.03	0.39	7.54	5.23	4.297600729	4.72	5.422874437	-5.86
13.30	-9.84	11.09	-10.61	6.58	-1.24	7.87	7.54	11.09	4.576925818	6.37	12.31272423	-3.12
13.33	-9.24	3.92	-8.14	-1.85	-1.85	9.38	8.69	1.68	5.515507215	3.21	7.299342505	-4.49
13.35	-3.94	5.91	-11.67	9.90	1.20	-0.27	6.73	-5.65	6.087429061	2.38	8.814042399	-3.23
13.38	-18.09	17.92	-10.91	-0.57	1.50	0.71	-0.57	7.54	3.372685505	1.72	19.056854	-3.70
13.40	-4.72	3.62	-10.13	-2.66	-3.12	1.51	11.05	3.62	5.759425492	2.08	6.928490912	-3.74
13.43	-10.02	4.43	-13.05	6.72	-0.25	1.18	10.70	2.80	4.459561941	4.23	9.34003454	-6.21
13.45	-38.46	1.66	-8.13	5.73	-3.59	6.39	7.54	-0.10	4.808371518	3.19	20.91935931	-14.98
13.48	-13.39	2.80	-10.91	3.12	7.21	3.45	7.21	-2.17	3.857838204	3.77	8.718223403	-7.17
13.50	-6.91	2.80	-6.58	2.96	-1.85	2.80	0.54	2.80	2.100460184	1.45	5.511047745	-3.56
13.53	-14.00	-1.69	-10.76	12.40	-1.85	17.02	2.63	7.21	7.513235774	7.48	6.379597702	-8.82
13.55	-10.02	4.75	-8.28	5.57	-9.06	2.80	-1.85	-3.75	5.713876603	-1.26	8.07056412	-4.52
13.58	-14.92	11.72	-19.12	2.80	-5.16	-0.57	3.45	-6.42	4.498040362	-1.18	16.72264275	-7.44
13.60	-15.38	-2.19	-9.21	-5.02	2.80	-1.85	7.54	6.07	5.290225295	1.91	6.599324025	-8.92
13.63	-17.03	-4.21	-6.42	-1.85	-1.85	-3.10	7.54	-0.73	4.299266559	0.00	6.850846741	-9.22
13.65	-21.55	7.54	-7.35	2.80	-2.80	2.80	3.76	-4.56	3.794399433	0.40	14.55024406	-7.12
13.68	-16.57	2.80	-15.34	1.36	-1.67	1.17	-3.26	-0.44	1.95167571	-0.57	10.84550664	-9.71
13.70	-25.02	11.41	-14.90	2.32	2.32	3.27	2.80	2.80	0.397306662	2.70	18.80259033	-9.50
13.73	-11.25	0.23	-17.75	-6.86	0.69	5.39	0.23	-4.37	4.76910861	-0.98	9.108351991	-9.59
13.75	9.32	-1.81	-6.43	-1.83	2.78	2.83	2.81	12.35	5.191359564	3.79	8.097390999	0.36
13.78	-6.74	12.40	-12.89	2.80	-5.92	7.54	0.21	0.72	4.864856372	1.07	13.18878615	-2.41
13.80	-13.22	7.03	-7.87	7.03	-5.45	-5.45	7.54	2.30	6.401376032	1.19	10.49437166	-4.69
13.83	-12.28	2.80	-9.49	-1.85	-3.31	2.91	5.91	1.31	3.69547909	0.99	8.02387664	-6.33
13.85	-12.76	9.31	-11.85	-1.85	-3.54	1.81	-5.46	6.53	4.757222484	-0.50	12.4900937	-5.10
13.88	-11.36	0.34	-15.34	-0.76	10.08	7.54	-1.85	1.69	5.23531008	3.34	8.152602469	-8.79
13.90	-21.08	2.54	-10.67	-0.40	-9.51	10.86	2.80	10.86	8.535258112	2.92	11.83497761	-9.73
13.93	-9.84	3.42	-18.56	7.54	6.91	-1.85	6.91	-1.85	4.92136829	3.53	11.07070656	-8.32
13.95	-14.41	11.60	-7.58	3.56	-1.85	2.04	0.84	-2.60	2.594957446	0.40	13.48604904	-3.46
13.98	-14.08	7.68	-15.47	-1.59	-6.42	2.93	-1.99	2.66	3.856923051	-0.88	12.98541557	-7.29
14.00	-9.45	2.58	-17.64	-1.85	0.57	7.32	7.32	-1.64	4.643934193	2.34	10.17166922	-8.17
14.03	-21.47	-1.16	-6.76	2.80	-1.51	-1.51	6.83	3.15	3.530265612	1.95	10.48819274	-9.80
14.05	-8.70	-1.85	-9.78	5.76	-6.42	-0.13	7.54	-3.57	5.958743991	0.64	4.299419705	-6.78
14.08	-20.89	-0.20	-10.91	2.80	-8.51	3.64	9.78	-1.85	6.813270741	1.17	10.34753121	-10.67
14.10	-16.91	0.64	-13.30	4.98	0.28	-0.61	0.28	8.84	4.046445625	2.75	9.268517209	-9.86
14.13	-8.56	7.54	-10.91	4.13	2.80	-0.55	6.19	0.15	2.790210854	2.55	10.04660221	-3.98
14.15	-12.96	3.57	-13.89	2.80	-1.09	3.57	-1.09	6.75	3.341194207	2.19	9.82530838	-7.76
14.18	-12.69	11.29	-7.15	1.74	-3.63	2.80	-2.89	-4.66	3.364738439	-1.33	12.55511902	-2.85
14.20	-17.56	3.08	-6.70	-1.85	-2.13	-6.70	2.80	-5.87	3.783038441	-2.75	10.32502398	-7.06
14.23	-11.43	-12.78	-8.63	2.80	-1.77	5.12	2.80	0.42	2.627276746	1.87	2.112859617	-10.95
14.25	-13.69	12.40	-6.61	-6.03	-2.25	-1.66	2.80	11.77	6.821382855	0.93	13.49212161	-2.64
14.28	-11.05	-1.85	-15.34	-2.73	-4.58	-1.85	1.91	1.91	2.88990385	-1.07	6.892370382	-9.42
14.30	-17.45	6.98	-11.57	-3.20	-5.75	6.84	6.14	-0.50	5.603519116	0.71	12.74830939	-7.35
14.33	-18.51	9.46	-15.77	1.39	-8.22	0.94	4.22	2.80	4.890356191	0.22	15.42125506	-8.27
14.35	-11.46	3.96	-12.03	6.34	-6.42	3.98	-0.69	3.98	5.081218164	1.44	9.074045153	-6.51
14.38	-15.50	10.47	-9.15	5.66	-4.63	2.80	2.80	7.54	4.634025674	2.83	13.53818534	-4.73
14.40	-10.54	-3.19	-9.62	-7.73	2.80	2.80	-1.85	7.54	5.771300671	0.71	4.00535706	-7.78
14.43	-21.64	-6.00	-10.50	-0.99	1.93	3.24	-2.71	-1.42	2.476399105	0.01	8.050334684	-12.71
14.45	-17.73	0.27	-11.28	2.41	-11.64	4.96	5.74	2.80	7.127367199	0.85	9.120443332	-9.58
14.48	-13.64	7.49	-15.25	-1.80	2.69	2.85	-1.85	-6.32	3.810420636	-0.89	12.69076972	-7.13
14.50	-16.17	-39.94	-15.34	2.80	-1.85	1.34	0.75	0.17	1.702948159	0.64	13.96576064	-23.82
14.53	-14.71	6.99	-10.91	-5.90	-2.91	-1.32	-1.32	-5.38	2.180062762	-3.37	11.59034946	-6.21
14.55	-9.23	-0.31	-10.91	-1.85	-1.85	7.54	-1.85	-1.85	4.202742498	0.03	5.696792566	-6.82
14.58	-17.13	0.17	-7.41	-0.84	1.77	-5.43	-2.86	-4.43	2.885488012	-2.36	8.674134855	-8.12
14.60	-29.09	1.72	-9.89	6.45	-2.91	1.72	2.80	-0.80	3.567091465	1.45	15.56443494	-12.42
14.63	-12.26	-0.36	-15.34	4.47	-1.85	2.80	12.55	-0.36	5.631857858	3.52	7.912234099	-9.32
14.65	-17.54	2.80	-10.91	6.35	-6.42	2.21	10.56	-1.85	6.669069258	2.17	10.37393117	-8.55
14.68	-15.58	5.51	-10.26	-3.81	-2.52	0.80	12.40	-1.18	6.522704601	1.14	10.96420817	-6.78
14.70	-22.26	7.44	-11.01	-6.13	2.80	2.90	7.44	-1.85	5.181571142	1.03	14.99719488	-8.61
14.73	-38.95	7.54	-10.91	7.84	-11.19	-1.85	2.80	2.80	7.172443712	0.08	23.41203625	-14.11
14.75	-14.43	3.19	-15.71	-5.67	-2.24	3.19	2.80	2.80	3.961441682	0.18	10.55991584	-8.98
14.78	-16.91	4.52	-16.53	-10.91	-4.76	-0.61	7.54	-0.17	6.768273289	-1.78	12.26320576	-9.64
14.80	-18.09	-0.12	-14.52	-1.85	-5.57	3.68	2.80	2.80	3.967820173	0.37	9.51126259	-10.91
14.83	-13.69	9.85	-16.49	-5.24	0.56	-1.85	7.54	-0.65	4.703037094	0.07	14.46848464	-6.78
14.85	-10.54	8.15	-12.21	1.43	-1.85	4.77	4.17	1.43	2.639060681	1.99	11.30588525	-4.87
14.88	-21.08	8.30	-14.65	-0.40	2.80	2.06	10.10	2.80	3.931485808	3.47	15.44467458	-9.14
14.90	-18.09	7.54	-9.15	2.80	-1.00	-6.42	2.80	2.80	4.046685454	0.20	13.01087696	-6.56
14.93	-22.44	11.88	-15.34	3.05	-1.85	7.80	-1.61	-2.10	4.328128184	1.06	18.11720732	-8.64
14.95	-18.08	2.81	-10.91	-1.85	-6.41	-10.90	0.46	2.80	5.49629419	-3.18	10.61406363	-8.73
14.98	-13.92	7.54	-15.12	-1.62	-1.85	2.80	7.79	-1.85	4.255889589	1.05	12.75235555	-7.16
15.00	-15.44	1.83	-13.59	5.65	-6.42	-0.02	11.46	2.80	6.634111171	2.69	9.484757196	-9.07
15.03	-17.41	-1.14	-10.91	-1.85	-12.60	-1.85	-1.14	-1.85	4.896793156	-3.86	8.191631286	-9.82
15.05	-14.99	4.18	-9.60	2.80	-8.52	1.43	2.23	9.54	6.465029647	1.50	9.883872944	-6.80
15.08	-17.11	7.54	-9.76	2.80	-4.06	1.58	8.62	2.80	4.51044026	2.35	12.65921802	-6.44
15.10	-24.32	10.55	-14.51	-4.70	-6.42	-1.85	5.74	1.03	4.823574799	-1.24	17.98207564	-9.43
15.13	-13.69	-11.71	-15.34	4.09	-10.91	-1.85	2.80	-0.17	5.911078067	-1.21	1.819989613	-13.58
15.15	-18.46	-1.85	-10.91	-1.85	1.60	-1.85	-1.07	-6.04	2.74128392	-1.84	8.31546183	-10.41
15.18	-13.98	30.95	-17.11	-6.42	-6.42	-1.55	8.18	0.61	6.037170593	-1.12	26.88860335	-0.05
15.20	-26.43	7.27	-6.51	7.36	-6.42	2.71	-6.16	-1.68	5.915702783	-0.84	16.94461656	-8.56
15.23	10.03	4.82	-19.72	-1.85	-1.85	5.50	0.13	-1.85	3.183068046	0.01	15.88825485	-1.63
15.25	-16.47	-2.99	-14.80	-5.30	-9.81	2.22	2.22	2.22	5.587947796	-1.69	7.351775606	-11.42
15.28	-4.60	9.23	-15.34	-3.46	-4.83	-1.85	1.16	1.16	2.700477124	-1.57	12.32020656	-3.57
15.30	-15.10	10.18	-12.93	-6.42	-1.85	9.08	3.87	2.80	5.888268919	1.49	14.01086254	-5.95
15.33	-22.95	7.54	-11.90	2.80	-6.42	-6.42	-1.85	-7.94	4.418015122	-3.97	15.43750166	-9.10
15.35	-4.72	7.58	-10.91	-3.40	-7.92	-3.40	1.25	7.54	5.858116592	-1.19	9.410864232	-2.69
15.38	-10.81	3.35	-15.34	-2.39	-6.42	-2.39	2.25	-1.85	3.073705265	-2.16	9.7493877	-7.60
15.40	-22.44	2.80	-20.29	5.47	-6.42	0.76	7.54	-4.44	6.054622841	0.58	13.99236856	-13.31
15.43	-13.64	12.27	-11.03	-6.36	-6.42	-6.36	2.86	-1.91	4.115644839	-3.64	14.26422518	-4.13
15.45	-16.07	-1.85	-17.37	4.97	-6.06	2.80	3.17	-1.85	4.499343944	0.60	8.607246502	-11.76
15.48	-25.58	2.80	-14.94	-0.59	-6.01	-1.85	3.66	-1.43	3.446916696	-1.25	14.33814529	-12.58
15.50	-9.24	4.15	-15.34	-3.49	-5.12	4.15	1.13	-0.20	3.688186277	-0.71	9.969558062	-6.81
15.53	-19.05	1.88	-10.91	-1.85	-3.65	1.88	-1.85	1.88	2.483759931	-0.72	10.55178909	-9.36
15.55	-24.58	-0.69	-21.92	-4.12	-1.85	1.61	3.99	1.61	3.210092336	0.25	13.09658794	-15.73
15.58	-19.84	4.21	-11.79	2.32	-6.42	-5.06	6.11	0.00	5.189579603	-0.61	12.24196733	-9.14
15.60	-11.23	6.83	-16.00	-1.85	-11.58	-2.54	2.80	2.80	5.874217425	-2.07	12.04384782	-6.80
15.63	-13.69	6.54	-15.34	4.70	-11.85	-4.59	2.80	-1.85	6.547010494	-2.16	12.18677998	-7.50
15.65	-13.69	-1.85	-15.54	2.80	2.80	-6.22	-1.65	-1.65	3.763733987	-0.78	7.426974963	-10.36
15.68	-22.44	7.41	-19.66	-1.85	-6.42	-4.11	2.73	-1.85	3.389874163	-2.30	16.48921399	-11.57
15.70	-21.67	10.12	-15.34	7.26	-6.15	2.52	-1.85	2.52	5.07451179	0.86	16.82656199	-8.97
15.73	-15.41	7.54	-18.75	-2.88	-8.43	-5.67	1.76	-5.67	3.852980017	-4.18	14.31550588	-8.87
15.75	-11.43	-1.10	-19.01	-1.85	-10.91	-2.60	-2.60	-1.85	3.902010532	-3.97	8.990751566	-10.51
15.78	-23.68	1.46	-16.60	-3.83	-3.16	-0.54	4.83	-6.42	4.267341692	-1.82	12.96369319	-12.94
15.80	-27.91	16.03	-15.34	1.55	-1.85	-4.30	-1.85	-8.52	3.723982126	-3.00	22.6307788	-9.08
15.83	-23.23	-5.60	-14.55	-2.68	-7.24	-6.42	11.51	-4.34	7.670214351	-1.83	8.813434308	-14.46
15.85	-18.09	1.59	-22.46	1.59	-4.73	-9.25	2.80	-5.90	5.128030666	-3.10	12.81087854	-12.98
15.88	-14.37	7.91	-15.68	-1.14	-6.42	6.81	-2.21	-6.07	5.345606066	-1.81	13.26038209	-7.38
15.90	-19.95	3.03	-17.43	2.80	-6.64	3.03	0.35	5.28	4.59601238	0.96	12.60313615	-11.45
15.93	-21.62	2.80	-15.58	2.80	-6.54	-6.17	7.41	-6.30	6.478182078	-1.76	12.7169152	-11.47
15.95	-21.76	6.79	-12.78	-3.78	-6.42	2.80	1.57	3.54	4.396839563	-0.46	14.59497426	-9.25
15.98	-18.09	-1.85	-30.41	-5.82	-5.23	-2.46	-0.64	-1.25	2.336986527	-3.08	14.32466898	-16.79
16.00	-21.07	2.80	-15.13	-6.64	-8.07	1.31	-7.85	2.80	5.301105934	-3.69	12.42413118	-11.13
16.03	-17.06	6.14	-18.70	2.80	-10.91	3.91	6.42	-2.93	6.926109486	-0.15	13.88972033	-9.87
16.05	-25.85	7.54	-17.21	3.50	-5.45	-0.87	5.51	-5.45	5.033925614	-0.55	17.33204809	-11.84
16.08	-18.17	-0.29	-19.72	2.80	-9.48	-1.85	-0.29	-1.85	4.522196648	-2.13	10.801668	-12.73
16.10	-19.04	23.70	-19.72	-1.85	-6.91	-2.35	2.29	1.78	3.714753404	-1.41	24.87825189	-5.02
16.13	-13.19	9.13	-17.29	0.20	-0.33	-3.89	5.43	-4.41	3.947561798	-0.60	14.22048222	-7.12
16.15	-22.48	7.50	-19.74	-6.40	-6.42	-6.40	-1.81	-10.85	3.196425664	-6.38	16.57668943	-11.58
16.18	-13.27	7.54	-15.34	0.24	-10.91	2.80	0.68	0.68	5.464197162	-1.30	12.6594892	-7.02
16.20	-25.48	3.26	-24.06	-1.40	-6.87	-1.85	6.59	-1.85	4.839844073	-1.08	16.20198974	-15.43
16.23	-28.06	4.44	-22.75	4.44	-1.85	-4.84	-1.64	1.17	3.504304515	-0.54	17.43788093	-15.46
16.25	-31.06	-2.79	-23.18	-0.91	-6.42	0.03	-1.85	-2.79	2.485138994	-2.39	14.59066934	-19.01
16.28	-26.76	-25.30	-17.59	2.80	-9.82	2.80	11.10	-4.10	7.913006526	0.55	4.931162388	-23.22
16.30	-15.05	2.80	-22.73	-3.62	-10.91	-1.85	7.54	2.80	6.947837962	-1.21	13.09833069	-11.66
16.33	-25.55	-0.55	-27.77	-1.20	-7.06	-1.85	-1.85	-9.66	3.80248229	-4.32	15.11284068	-17.96
16.35	-30.30	5.58	-18.70	0.05	-6.42	-4.55	-1.85	-1.85	2.549515259	-2.93	18.30944442	-14.47
16.38	-18.09	2.80	-19.72	-6.25	-10.75	-1.51	2.80	2.63	5.860475985	-2.62	12.55782695	-11.67
16.40	-22.31	15.10	-19.86	2.94	-4.08	-1.71	7.40	-1.85	4.607276609	0.54	20.92411547	-9.02
16.43	-26.18	-2.16	-24.06	-6.11	-2.16	-5.50	-5.81	2.17	3.538511873	-3.48	13.29824039	-17.47
16.45	-16.42	7.54	-21.38	3.92	-11.98	-0.09	-0.75	-1.85	5.909408711	-2.15	15.46806457	-10.09
16.48	-22.44	1.99	-24.06	-1.85	-13.83	1.19	1.99	-4.86	6.394419551	-3.47	14.59929904	-14.84
16.50	-22.44	4.10	-21.67	-3.90	-8.91	-6.42	-1.85	-3.90	2.722680355	-5.00	15.1061158	-13.34
16.53	-13.24	1.98	-22.12	-0.58	-6.42	-1.85	2.80	-4.38	3.542656368	-2.09	12.18841571	-11.13
16.55	-26.02	-1.85	-21.23	2.80	-14.58	6.72	-0.26	-10.14	8.954036452	-3.09	12.79494684	-16.37
16.58	-19.75	9.37	-30.00	-0.10	-13.67	-1.85	4.59	-7.51	7.052632769	-3.71	20.42644052	-13.46
16.60	7.03	-2.17	-16.25	-6.11	-10.30	-1.54	2.48	2.15	5.501568858	-2.66	11.72704916	-3.79
16.63	-22.59	0.54	-17.47	-6.57	-10.91	-4.07	-4.07	-4.22	2.960936953	-5.97	12.1465073	-13.17
16.65	-18.24	2.80	-11.54	2.47	-10.76	-1.69	-1.53	-1.85	4.865339998	-2.67	10.74979558	-9.00
16.68	-24.98	2.80	-19.72	-3.46	-6.42	2.80	0.06	-4.54	3.704270642	-2.31	14.75744631	-13.97
16.70	-26.16	0.08	-22.86	1.49	-10.29	-5.15	6.21	-1.85	6.290996953	-1.92	14.29286935	-16.31
16.73	-22.12	-1.85	-19.72	-2.19	-9.53	-3.27	3.15	-5.02	4.597749649	-3.37	11.07499584	-14.57
16.75	-34.42	-6.42	-25.23	-0.73	-6.42	-0.73	-0.73	-1.85	2.467537861	-2.09	14.27151203	-22.02
16.78	-22.44	-12.63	-25.83	-5.49	-2.79	-1.85	-5.49	0.88	2.685287404	-2.95	6.855328121	-20.30
16.80	-23.95	4.24	-22.56	1.17	-9.36	-1.85	-3.45	-9.36	4.67702445	-4.57	15.88612377	-14.09
16.83	-22.01	11.90	-15.79	-0.46	-11.36	7.06	2.80	-10.01	8.040622139	-2.39	18.05263968	-8.63
16.85	-20.06	-1.85	-26.01	-1.85	-8.89	-5.98	-8.46	0.24	4.042684711	-4.99	12.5864688	-15.97
16.88	-18.09	2.77	-19.75	2.78	-15.33	-1.87	-1.81	-1.85	6.84781073	-3.62	12.54904531	-11.69
16.90	-24.85	-4.40	-19.72	2.80	-5.92	-1.34	0.20	2.28	3.503449888	-0.40	10.63901581	-16.32
16.93	-21.51	6.00	-24.53	3.30	-1.36	-6.42	2.80	-2.84	4.05526781	-0.90	16.82434523	-13.34
16.95	-25.39	1.10	-22.59	-3.42	-9.39	-3.42	-4.87	-6.42	2.502353323	-5.50	14.55351007	-15.63
16.98	-12.07	1.81	-23.15	-8.07	-9.97	2.80	-0.88	-6.42	5.308751737	-4.51	12.50397855	-11.14
17.00	-25.74	-5.35	-25.08	6.41	-10.91	-4.02	3.91	-9.86	7.85776617	-2.89	11.59073957	-18.72
17.03	-23.81	4.28	-25.42	2.80	-4.74	1.07	-0.40	-1.61	2.852601378	-0.58	16.70551953	-14.98
17.05	-22.44	-1.85	-26.66	2.18	-2.46	-8.54	-1.24	-6.42	4.245477705	-3.30	13.27393928	-16.99
17.08	-32.44	3.56	-22.25	-4.51	-10.91	-7.15	5.54	-6.42	6.174130357	-4.69	18.55467528	-17.04
17.10	-26.52	-6.16	-24.06	7.27	-6.42	-1.85	2.66	-10.53	7.066731723	-1.77	11.11199411	-18.91
17.13	-28.81	-2.07	-32.46	-4.25	-10.70	0.35	-4.04	-6.42	4.021231672	-5.01	16.59539696	-21.12
17.15	-22.44	-2.20	-24.39	-1.51	-10.58	-11.25	-5.74	-10.58	4.216532057	-7.93	12.28739751	-16.34
17.18	-22.44	-2.39	-24.06	-12.05	-1.85	-1.85	4.55	-1.85	5.96081413	-2.61	12.06963306	-16.30
17.20	-15.28	-3.15	-19.72	6.69	-6.42	10.64	-1.85	-6.42	7.78520755	0.53	8.578115416	-12.72
17.23	-22.44	-1.85	-27.22	-3.09	-15.34	1.54	-4.32	-3.09	6.274025363	-4.86	13.47902862	-17.17
17.25	-18.09	-1.85	-29.02	1.47	-9.65	-1.85	4.84	-5.13	5.637706043	-2.06	13.66788349	-16.32
17.28	-26.76	-1.85	-23.35	2.80	-6.42	-6.42	-1.85	-1.85	3.850987667	-2.75	13.50494733	-17.32
17.30	-28.43	-6.42	-20.70	0.99	-8.17	0.99	7.54	-1.85	5.678337004	-0.10	11.16666258	-18.52
17.33	-34.83	-1.85	-24.06	2.23	-6.42	-1.85	-6.15	-6.15	3.805474112	-3.67	16.81479738	-20.25
17.35	-28.80	-4.19	-24.06	0.50	-8.71	0.50	0.50	-6.42	4.492563991	-2.73	13.06159903	-19.02
17.38	-22.25	-10.53	-24.25	-1.85	-10.91	-1.85	7.34	2.39	6.721357377	-0.98	7.415788653	-19.01
17.40	-26.76	-10.91	-30.11	-1.85	-9.10	-2.73	0.02	-6.42	3.683076564	-4.02	10.25484393	-22.60
17.43	-23.08	-10.25	-32.03	-5.08	-7.09	-2.53	-1.17	-5.75	2.417948554	-4.32	10.94625901	-21.79
17.45	-28.06	1.85	-31.80	-8.22	-11.35	-3.23	-0.46	-7.78	4.324380131	-6.21	18.4419383	-19.33
17.48	-27.85	-16.48	-30.51	1.62	-10.91	-6.42	5.14	-9.79	7.112390599	-4.07	7.452619713	-24.94
17.50	-25.07	2.80	-29.22	-11.87	-9.15	-9.15	-0.04	-2.76	4.965899138	-6.59	17.41031743	-17.16
17.53	-32.58	-3.49	-22.52	-3.49	-6.42	-0.21	-0.21	-6.42	3.105744389	-3.35	14.77843786	-19.53
17.55	-27.56	-2.28	-28.37	2.36	-2.70	1.93	-1.43	-1.85	2.319734871	-0.34	14.83594759	-19.40
17.58	-24.43	-4.33	-30.00	0.65	-8.86	-3.96	5.35	-8.49	6.091747317	-3.06	13.50197004	-19.59
17.60	-26.71	-10.81	-32.57	-6.32	-6.32	-10.81	-10.86	-10.91	2.490252785	-9.04	11.25802097	-23.36
17.63	-22.99	-0.42	-22.17	-1.85	-17.82	-6.42	-1.85	-3.86	6.674000605	-6.36	12.80067004	-15.20
17.65	-30.56	-6.42	-33.16	6.99	-1.85	2.26	-1.32	-13.81	7.713815414	-1.55	14.74637416	-23.38
17.68	-41.08	-1.84	-31.24	-0.30	-16.82	-1.85	-1.85	-7.92	6.841033855	-5.75	20.41510464	-24.72
17.70	-28.13	-1.85	-31.72	-5.42	-11.89	-7.96	0.75	-8.40	4.70163166	-6.59	16.30695924	-20.57
17.73	-31.06	-10.91	-26.04	-5.38	-6.42	-0.80	-3.30	-5.38	2.241417673	-4.26	10.48668681	-22.67
17.75	-21.04	-8.01	-26.98	2.80	-12.48	-0.36	1.28	4.46	6.739018055	-0.86	9.701709991	-18.68
17.78	-26.76	-2.43	-28.91	-5.86	-10.91	-5.86	-5.29	-6.42	2.296930983	-6.87	14.70923944	-19.37
17.80	-26.14	-6.42	-28.37	-6.42	-9.65	-9.00	-4.48	1.47	4.470707419	-5.61	12.08137516	-20.31
17.83	-22.27	-6.51	-28.46	7.25	-6.33	-6.42	-6.23	-6.51	6.093416468	-3.65	11.31573791	-19.08
17.85	-24.47	-10.35	-34.94	-4.00	-8.53	-4.29	2.50	-6.42	4.142878154	-4.15	12.34103534	-23.25
17.88	-30.70	-10.54	-32.31	-2.24	-10.54	-1.85	-1.47	-6.04	3.877931423	-4.43	12.1300128	-24.52
17.90	-54.56	-6.42	-27.97	4.07	-3.53	-3.53	-7.64	-4.76	4.337624736	-3.08	24.11495891	-29.65
17.93	-26.76	-11.75	-30.79	-3.86	-6.42	-2.72	2.80	-1.85	3.380297979	-2.41	10.03478415	-23.10
17.95	-25.64	11.12	-31.55	-7.60	-7.60	-3.05	-1.85	-6.42	2.680823448	-5.30	23.11997236	-15.36
17.98	-28.56	-6.42	-24.06	-3.77	-9.61	-3.19	-1.85	-6.42	3.08035153	-4.97	11.70123913	-19.68
18.00	-31.06	-5.71	-41.24	-0.41	-10.21	6.05	2.80	-2.57	6.159330359	-0.87	18.29540412	-26.00
18.03	-31.06	-10.91	-31.86	-9.14	-13.60	-4.62	-1.85	-7.26	4.469454031	-7.30	11.87080398	-24.61
18.05	-31.28	-10.68	-32.44	-1.85	-6.42	-10.44	-6.42	-10.68	3.62058483	-7.16	12.24374732	-24.80
18.08	-31.06	-8.67	-26.22	-1.85	-10.92	0.46	2.80	-6.42	5.502406788	-3.19	11.78110161	-21.99
18.10	-31.06	-10.91	-32.66	2.31	-10.91	-6.19	7.05	-2.33	7.028327269	-2.01	12.1216065	-24.88
18.13	-35.35	-15.34	-36.95	-4.62	-9.14	-0.90	-7.36	-6.42	3.135698515	-5.69	12.0376505	-29.21
18.15	-24.46	30.08	-32.66	-2.57	-6.42	-1.14	-9.52	-9.52	3.882201307	-5.83	34.10523847	-9.02
18.18	-28.55	-4.53	-30.16	-0.50	-6.42	-5.09	-3.20	-3.20	2.239729635	-3.68	14.35193461	-21.08
18.20	-35.35	-10.91	-28.37	5.07	-1.85	-5.24	-7.42	-10.91	6.079307678	-4.07	12.58591443	-24.88
18.23	-45.80	-15.34	-36.14	2.80	-11.75	1.91	-0.98	-3.58	5.841233425	-2.32	15.56455246	-32.43
18.25	-28.33	-20.52	-32.66	-3.52	-6.01	2.80	-0.17	-7.65	4.258542255	-2.91	6.156400727	-27.17
18.28	-35.35	-6.04	-40.51	-1.85	-2.63	-6.04	2.01	-6.80	3.541754892	-3.06	18.59322219	-27.30
18.30	-26.76	-8.53	-30.66	0.61	-8.82	-1.85	-4.29	-6.42	3.705981851	-4.16	11.8137028	-21.98
18.33	-30.98	-2.03	-36.95	-6.42	-10.83	-6.24	2.61	-1.85	5.107323099	-4.55	18.67454995	-23.32
18.35	-32.90	-15.97	-37.56	0.13	-8.35	-1.19	-1.19	-9.00	4.378674998	-3.92	11.35940571	-28.81
18.38	-35.35	-14.80	-35.36	2.22	-14.25	-1.85	2.80	-10.91	7.771998169	-4.40	11.86671636	-28.50
18.40	-28.04	-13.79	-35.44	-11.03	-6.42	1.28	-4.82	-7.88	4.560037912	-5.78	11.00413235	-25.76
18.43	-27.74	-11.93	-36.95	-5.39	-7.45	-2.90	-6.42	-6.42	1.734447526	-5.71	12.65578907	-25.54
18.45	-24.35	-17.80	-32.66	-3.41	-6.42	-7.95	-2.87	-7.42	2.332463064	-5.61	7.450287953	-24.94
18.48	-32.48	-13.88	-38.39	-0.30	-10.91	-4.89	-1.85	-4.91	4.065029417	-4.57	12.79143749	-28.25
18.50	-23.95	-7.47	-33.66	2.25	-6.42	-5.89	-1.85	-6.95	3.92277898	-3.77	13.24035878	-21.70
18.53	-35.35	-17.82	-32.11	5.46	-8.96	-5.84	-4.44	-1.85	5.444485012	-3.13	9.325798408	-28.43
18.55	-31.06	-10.97	-36.95	-1.91	-10.97	7.31	-6.42	-1.91	6.774323334	-2.78	13.62199336	-26.33
18.58	-33.37	-20.07	-33.00	3.17	-8.85	-11.27	2.80	-8.50	6.942632549	-4.53	7.57720495	-28.82
18.60	-39.24	-19.32	-41.24	-6.42	-6.83	2.37	-1.43	-6.83	4.151284757	-3.83	12.11584922	-33.27
18.63	-29.53	-16.91	-35.42	-6.11	-12.19	-3.49	4.48	-4.80	5.988238394	-4.42	9.457906578	-27.29
18.65	-40.47	-14.48	-32.66	-2.75	-10.04	-2.75	-4.64	-7.30	3.150046247	-5.50	13.33545605	-29.21
18.68	-26.76	-21.88	-40.15	-5.27	-6.42	-3.01	-0.73	-1.85	2.360161047	-3.46	9.462677943	-29.60
18.70	-34.06	-19.72	-38.67	-5.96	-6.42	0.00	-5.06	-10.91	3.894095875	-5.67	9.879281516	-30.82
18.73	-42.65	-16.00	-33.30	1.41	-5.75	2.10	-2.54	-5.75	3.767114283	-2.10	13.52355126	-30.65
18.75	-32.71	-16.19	-40.33	0.91	-10.91	-2.74	-7.29	-2.74	4.592588768	-4.55	12.34064616	-29.75
18.78	-39.25	-7.22	-36.95	-1.85	-6.62	-6.22	-1.85	-6.22	2.470055254	-4.55	17.86479906	-27.81
18.80	-33.17	-19.72	-39.06	-4.11	-19.72	-6.35	-4.11	-10.84	6.580581057	-9.03	9.91088062	-30.65
18.83	-39.12	-24.06	-45.28	-1.30	-6.15	-6.42	-6.15	-6.15	2.200865522	-5.23	10.91613673	-36.16
18.85	-37.01	-22.38	-41.24	-3.64	0.98	-3.64	-4.66	-3.64	2.22308523	-2.92	9.894115406	-33.54
18.88	-42.52	-22.65	-41.24	2.03	-2.61	2.03	2.80	-10.18	5.466024633	-1.19	11.12216445	-35.47
18.90	-36.56	-27.15	-42.46	-7.08	-7.70	-5.13	-4.46	-6.42	1.34729136	-6.16	7.721411374	-35.39
18.93	-42.78	-13.29	-38.10	-1.85	-8.83	1.54	-3.98	-7.63	4.235883741	-4.15	15.84513166	-31.39
18.95	-38.86	-19.72	-44.76	-3.51	-2.68	-1.02	-2.68	-14.55	5.475491777	-4.89	13.08918309	-34.45
18.98	-44.54	-27.88	-43.94	-0.67	-12.06	-0.67	4.55	-8.10	6.616802607	-3.39	9.45015528	-38.78
19.00	-43.27	-24.06	-41.56	-1.50	-10.57	2.80	-1.50	-6.07	5.104331427	-3.37	10.6315378	-36.30
19.03	-39.63	-21.79	-41.24	-6.42	-6.42	-1.63	-6.20	-8.57	2.54761472	-5.85	10.79301689	-34.22
19.05	-39.27	-19.72	-36.83	2.67	-10.67	-10.91	-6.42	-6.67	5.496921354	-6.40	10.65255122	-31.94
19.08	-34.66	-17.89	-34.47	3.55	-9.75	-9.03	-4.51	-7.60	5.425986467	-5.47	9.628289507	-29.01
19.10	-43.36	-17.66	-41.80	-1.85	-18.00	-2.46	2.18	-5.82	7.703301919	-5.19	14.41122837	-34.27
19.13	-36.92	-25.65	-44.18	-0.15	-7.85	-9.50	-0.15	-4.75	4.302124795	-4.48	9.335933114	-35.58
19.15	-40.64	-21.77	-43.51	-1.85	0.59	-6.42	-1.85	-10.91	4.580640454	-4.09	11.80876149	-35.31
19.18	-48.25	-40.97	-45.54	-1.85	-7.38	-1.85	-4.49	-1.85	2.458002618	-3.49	3.675292239	-44.92
19.20	-38.17	-28.37	-44.08	-4.88	-10.91	-3.33	-1.85	-4.88	3.448168642	-5.17	7.931981589	-36.87
19.23	-39.63	-31.74	-44.61	-2.35	-10.43	-6.42	2.29	-6.91	4.874122382	-4.76	6.490145387	-38.66
19.25	-37.73	-22.14	-41.24	3.33	-6.93	-3.89	-1.33	-6.93	4.311524628	-3.15	10.1647188	-33.70
19.28	-39.65	-36.91	-49.83	2.78	-6.46	-1.89	-6.38	-10.88	5.190470005	-4.57	6.80804364	-42.13
19.30	-37.69	-11.65	-40.83	0.24	-10.49	-4.36	-1.85	0.68	4.559758128	-3.16	16.01666905	-30.06
19.33	-40.06	-20.16	-42.09	-1.39	-6.87	-2.31	-5.97	-5.97	2.46828044	-4.50	12.12014496	-34.10
19.35	-41.32	-25.57	-39.93	-0.45	-7.79	-1.65	-3.45	-13.81	5.449005815	-5.43	8.722126181	-35.61
19.38	-33.68	-30.12	-35.28	-9.09	-9.09	-10.00	1.84	-2.79	5.166832599	-5.83	2.641091049	-33.03
19.40	-42.88	-27.32	-45.54	-1.85	-14.27	5.21	10.01	-9.82	10.09857173	-2.14	9.839763333	-38.58
19.43	-46.58	-41.90	-51.54	-1.85	-13.99	-7.81	-0.43	-8.16	5.452310354	-6.45	4.823932774	-46.67
19.45	-36.55	-36.35	-48.65	-0.56	-14.73	2.14	-1.21	-9.66	7.092662841	-4.80	7.046793663	-40.52
19.48	-40.64	-30.14	-43.77	5.58	-9.07	3.63	0.87	-4.55	6.031166435	-0.71	7.136921373	-38.18
19.50	-44.08	-24.53	-45.70	2.63	-15.02	-6.42	-2.02	-10.91	6.989870629	-6.35	11.78111751	-38.10
19.53	-46.15	-24.20	-43.45	-6.42	-17.47	-1.71	0.39	-4.36	6.957410253	-5.91	11.97147723	-37.93
19.55	-40.50	-36.66	-49.87	-2.17	-15.05	7.22	2.80	-10.91	9.280756182	-3.62	6.794669537	-42.34
19.58	-45.57	-29.40	-49.26	-0.10	-15.34	0.36	-1.85	-6.42	6.542213321	-4.67	10.56058962	-41.41
19.60	-44.67	-31.93	-46.28	-2.64	-18.97	-1.85	-1.85	-1.85	7.576243121	-5.44	7.862713028	-40.96
19.63	-43.93	-31.48	-52.28	-3.12	-24.06	-3.91	4.91	-7.67	10.69786372	-6.77	10.46461937	-42.56
19.65	-46.31	-28.37	-49.87	-6.42	-18.52	-5.17	-7.67	-3.12	6.019883149	-8.18	11.52087127	-41.52
19.68	-44.67	-18.37	-53.48	-2.65	-25.55	-1.06	-8.60	-2.65	10.17160078	-8.10	18.26901582	-38.84
19.70	-43.33	-38.58	-48.22	7.54	-22.42	-4.69	-4.69	-4.69	10.69957722	-5.79	4.822388591	-43.38
19.73	-52.00	-36.66	-57.74	2.80	-19.72	-1.85	-6.11	-6.73	8.410695103	-6.32	10.90033725	-48.80
19.75	-52.45	-32.80	-43.32	0.39	-19.58	-2.00	-4.22	0.39	8.370531795	-5.01	9.833691914	-42.86
19.78	-48.25	-27.29	-41.70	-10.91	-36.64	-2.18	-6.58	-6.42	13.81832836	-12.55	10.71840781	-39.08
19.80	-43.17	-36.95	-48.08	-1.85	-30.90	-3.74	-6.42	-1.85	12.40874568	-8.95	5.578970873	-42.73
19.83	-43.33	-36.95	-50.48	-5.15	-20.94	-7.68	-9.04	-14.11	6.261586729	-11.38	6.767721018	-43.58
19.85	-54.28	-32.66	-49.87	-5.02	-33.99	-13.65	-3.27	-6.42	12.65953807	-12.47	11.41979808	-45.60
19.88	-47.19	-36.95	-48.70	0.52	-34.75	-10.91	-7.52	-17.59	13.28460036	-14.05	6.39455428	-44.28
19.90	-51.70	-45.63	-53.34	-4.66	-32.66	-13.54	-4.56	-5.49	12.04917324	-12.18	4.062434192	-50.22
19.93	-48.25	-32.66	-54.23	-7.99	-32.66	-13.81	-3.45	-7.79	11.51775183	-13.14	11.13478838	-45.05
19.95	-49.55	-40.38	-53.80	-11.81	-30.09	-19.29	-7.33	-6.42	9.860618424	-14.99	6.857835281	-47.91
19.98	-52.60	-43.59	-52.26	-13.35	-34.60	-17.33	1.13	-6.86	13.37702017	-14.20	5.102535542	-49.48
20.00	-48.26	-50.02	-45.57	-15.34	-36.95	-19.71	-1.85	-6.40	13.64984467	-16.05	2.239426934	-47.95
20.03	-57.98	-40.76	-52.29	-6.93	-40.76	-17.78	-3.89	-10.91	14.75604107	-16.05	8.774529919	-50.34
20.05	-52.12	-41.24	-55.18	-10.91	-41.24	-24.06	2.29	-2.35	17.64906631	-15.25	7.329732878	-49.51
20.08	-52.60	-39.78	-49.87	-18.24	-39.87	-18.33	-6.42	-6.42	13.6596967	-17.85	6.752557539	-47.41
20.10	-54.45	-45.54	-55.17	-18.80	-45.54	-24.98	1.80	-2.83	18.90912258	-18.07	5.363020034	-51.72
20.13	-59.33	-41.24	-55.27	-18.69	-52.17	-25.08	-0.76	-2.94	20.75717762	-19.93	9.493965984	-51.95
20.15	-53.98	-45.54	-55.85	-24.29	-51.47	-25.43	-10.91	-4.99	17.94390424	-23.42	5.493799611	-51.79
20.18	-53.17	-41.24	-51.02	-20.30	-49.87	-31.53	-10.91	-5.82	17.61309628	-23.69	6.361275999	-48.48
20.20	-67.42	-39.44	-52.40	-24.06	-47.35	-30.18	-10.20	-3.78	17.16822536	-23.11	14.00296328	-53.08
20.23	-56.99	-53.25	-54.23	-28.25	-53.99	-32.66	-6.55	-10.66	19.01052769	-26.42	1.939079831	-54.82
20.25	-50.10	-38.99	-56.33	-28.78	-54.02	-30.62	-17.64	-6.64	17.65929715	-27.54	8.784062346	-48.47
20.28	-48.57	-41.24	-58.99	-20.05	-57.97	-33.32	-10.91	-6.42	20.74785655	-25.74	8.918302783	-49.60
20.30	-67.12	-45.54	-51.49	-29.47	-52.61	-29.47	-15.96	-0.13	19.36992015	-25.53	11.14649575	-54.72
20.33	-52.60	-42.01	-61.50	-39.69	-58.65	-31.89	-16.93	-1.85	21.68676452	-29.80	9.75889853	-52.04
20.35	-50.57	-46.70	-53.38	-31.83	-58.65	-38.94	-16.52	-3.09	21.27067984	-29.80	3.353756807	-50.22
20.38	-56.99	-47.99	-56.73	-36.95	-58.65	-42.46	-21.60	-9.64	18.9376525	-33.86	5.121464606	-53.91
20.40	-48.96	-42.65	-57.19	-44.13	-57.19	-45.54	-19.72	-10.18	19.59403326	-35.35	7.294629619	-49.60
20.43	-56.99	-50.84	-53.25	-41.24	-58.65	-41.24	-24.06	-13.63	17.39502796	-35.76	3.097019343	-53.70
20.45	-56.99	-46.32	-54.23	-32.92	-59.18	-41.75	-24.32	-10.38	18.348755	-33.71	5.540159071	-52.51
20.48	-56.92	-52.08	-56.54	-36.95	-63.19	-43.42	-19.79	-4.18	22.57952874	-33.51	2.690428809	-55.18
20.50	-52.60	-45.73	-54.43	-45.54	-71.67	-45.54	-24.06	-10.72	23.31702032	-39.51	4.585142046	-50.92
20.53	-59.63	-48.95	-54.23	-45.54	-71.39	-52.47	-29.28	-4.58	25.19181827	-40.65	5.343282266	-54.27
20.55	-60.78	-43.78	-66.31	-51.65	-66.31	-45.54	-28.37	-14.69	20.15974596	-41.31	11.74062029	-56.96
20.58	-37.49	-52.48	-51.17	-42.53	-74.16	-49.87	-24.06	-9.57	24.75130714	-40.04	8.305024781	-47.05
20.60	-55.91	-44.45	-57.53	-45.54	-77.00	-50.97	-36.95	-5.28	25.91097149	-43.15	7.128998617	-52.63
20.63	-60.56	-57.78	-55.96	-51.66	-77.00	-49.87	-29.22	-2.75	27.76657048	-42.10	2.318463644	-58.10
20.65	-61.14	-51.42	-63.12	-45.54	-70.63	-52.68	-39.71	-10.91	21.79386231	-43.89	6.262422114	-58.56
20.68	-54.21	-66.40	-63.12	-54.23	-76.56	-54.23	-33.85	2.37	29.66591325	-43.30	6.309513227	-61.24
20.70	-59.03	-51.87	-61.41	-45.54	-79.59	-54.59	-36.95	-8.85	25.78684956	-45.10	4.965917338	-57.44
20.73	-61.33	-54.18	-63.07	-54.18	-72.29	-63.07	-41.19	-1.91	27.45455018	-46.53	4.709250274	-59.53
20.75	-68.53	-56.15	-61.16	-58.65	-77.61	-56.72	-30.25	-8.96	26.89396221	-46.44	6.22778664	-61.95
20.78	-60.92	-58.13	-63.64	-50.37	-81.82	-54.74	-37.94	-1.85	29.11305958	-45.35	2.755141028	-60.90
20.80	-56.99	-57.16	-63.12	-57.18	-85.10	-66.16	-38.37	-4.91	30.46442586	-50.34	3.491493407	-59.09
20.83	-68.52	-63.66	-62.13	-54.23	-77.00	-68.67	-41.24	-7.41	27.32012046	-49.71	3.333118689	-64.77
20.85	-62.46	-69.76	-70.17	-59.66	-82.93	-63.12	-41.24	-4.99	29.37877587	-50.39	4.335516685	-67.46
20.88	-63.02	-64.58	-64.58	-57.09	-95.30	-66.18	-45.42	-0.23	34.72167445	-52.84	0.902835261	-64.06
20.90	-58.09	-64.24	-59.20	-63.68	-86.75	-63.68	-49.87	-2.42	31.36315754	-53.28	3.278481985	-60.51
20.93	-62.08	-73.63	-65.06	-63.12	-94.01	-67.66	-50.50	-4.47	32.85118578	-55.95	5.996968828	-66.92
20.95	-57.26	-72.19	-63.12	-63.21	-96.68	-72.38	-58.47	-2.04	34.86015477	-58.56	7.525668976	-64.19
20.98	-68.39	-76.70	-58.65	-70.11	-89.10	-70.11	-56.29	-12.99	28.61067059	-59.72	9.03327327	-67.91
21.00	-70.16	-67.66	-68.05	-68.05	-93.10	-68.05	-50.23	-6.42	32.21619593	-57.17	1.342576149	-68.62
21.03	-64.72	-73.99	-66.00	-72.29	-91.81	-76.56	-57.04	-9.70	31.48496641	-61.48	5.02412317	-68.24
21.05	-63.98	-82.74	-63.97	-68.53	-101.32	-69.39	-51.51	1.04	37.5672881	-57.94	10.83348394	-70.23
21.08	-67.14	-79.49	-64.29	-68.86	-94.49	-77.00	-56.52	-10.74	31.56170214	-61.52	8.079465955	-70.31
21.10	-70.55	-79.80	-65.76	-77.00	-94.82	-77.00	-61.81	-3.19	35.29357244	-62.77	7.136502509	-72.04
21.13	-66.66	-83.34	-67.66	-83.66	-97.00	-72.29	-63.82	-11.61	32.69204851	-65.68	9.355193196	-72.56
21.15	-75.32	-91.81	-70.44	-77.90	-98.10	-81.82	-63.12	-12.67	32.67787037	-66.72	11.19534577	-79.19
21.18	-65.72	-86.49	-67.66	-77.00	-91.81	-86.75	-62.42	-6.89	34.34820752	-64.97	11.47347511	-73.29
21.20	-70.55	-91.81	-69.96	-77.00	-102.34	-84.27	-60.88	-8.67	35.65787152	-66.63	12.44726475	-77.44
21.23	-70.06	-97.00	-67.42	-77.50	-107.26	-81.57	-63.12	-15.57	33.84802114	-69.00	16.36696754	-78.16
21.25	-69.68	-88.74	-72.29	-85.71	-99.10	-89.79	-73.26	-17.08	32.60084986	-72.99	10.33424202	-76.90
21.28	-66.67	-96.18	-68.38	-85.20	-106.97	-85.97	-73.02	-15.34	34.62215942	-73.30	16.56825416	-77.07
21.30	-74.43	-97.00	-77.00	-81.21	-102.34	-93.95	-58.10	-18.45	33.69394605	-70.81	12.35464915	-82.81
21.33	-71.75	-90.48	-75.77	-80.56	-110.54	-86.75	-65.47	-17.63	34.54901749	-72.19	9.859623024	-79.33
21.35	-69.68	-97.99	-74.33	-88.94	-106.79	-92.77	-68.52	-24.87	31.88206597	-76.38	15.18394681	-80.67
21.38	-68.86	-102.34	-69.34	-88.11	-113.51	-89.95	-67.66	-25.24	33.12990671	-76.89	19.19270669	-80.18
21.40	-70.55	-108.31	-68.05	-96.12	-107.84	-83.05	-71.89	-20.45	33.80151113	-75.87	22.55733399	-82.30
21.43	-73.32	-99.82	-74.78	-94.55	-113.51	-94.22	-69.82	-30.66	31.9118907	-80.55	14.89611613	-82.64
21.45	-79.91	-125.27	-72.29	-91.60	-107.95	-91.91	-76.91	-24.15	32.30824556	-78.50	28.64336797	-92.49
21.48	-72.54	-107.04	-72.29	-90.36	-111.06	-99.27	-67.66	-29.59	32.15384592	-79.59	19.99067549	-83.95
21.50	-69.97	-104.37	-68.23	-97.65	-118.62	-93.08	-86.13	-28.37	33.7757326	-84.77	20.37963659	-80.86
21.53	-65.95	-111.49	-66.05	-100.59	-115.54	-97.00	-77.00	-45.54	27.01063943	-87.14	26.2607824	-81.17
21.55	-69.49	-113.51	-73.35	-99.89	-119.35	-106.57	-74.42	-29.73	35.45643688	-85.99	24.37342921	-85.45
21.58	-73.16	-90.07	-72.29	-83.97	-105.95	-104.19	-68.67	-31.21	30.72632327	-78.80	10.02727948	-78.50
21.60	-70.55	-109.70	-77.02	-90.09	-113.51	-97.00	-81.82	-36.95	28.70178573	-83.87	20.98884068	-85.75
21.63	-78.89	-109.79	-68.73	-91.81	-113.51	-107.84	-84.09	-33.16	31.8696723	-86.08	21.38636663	-85.80
21.65	-77.30	-116.78	-77.61	-102.34	-120.11	-101.65	-91.81	-36.95	31.66542973	-90.57	22.70548291	-90.56
21.68	-80.00	-113.37	-72.34	-97.00	-119.28	-102.28	-77.06	-41.19	29.88534724	-87.36	21.81437009	-88.57
21.70	-82.24	-118.88	-72.29	-104.85	-128.23	-99.44	-86.75	-38.92	33.081984	-91.64	24.53614297	-91.13
21.73	-90.37	-108.87	-80.48	-102.84	-125.96	-102.34	-91.81	-45.14	29.83281024	-93.62	14.41239987	-93.24
21.75	-91.37	-117.25	-75.31	-109.45	-123.22	-115.56	-95.14	-41.24	32.78747077	-96.92	21.16027609	-94.64
21.78	-90.90	-121.70	-73.20	-102.34	-138.08	-102.34	-92.81	-37.79	36.19819054	-94.67	24.54058087	-95.27
21.80	-100.32	-123.90	-79.38	-103.71	-123.90	-117.86	-102.34	-45.54	31.08982022	-98.67	22.27182895	-101.20
21.83	-84.89	-133.54	-78.91	-109.52	-127.24	-107.84	-99.12	-42.95	32.06856717	-97.33	29.96499506	-99.12
21.85	-98.75	-138.08	-77.71	-112.66	-127.21	-107.84	-93.33	-49.87	29.59432895	-98.18	30.64730058	-104.85
21.88	-91.96	-130.42	-71.39	-113.51	-131.63	-119.35	-90.83	-52.47	31.18070991	-101.56	29.96093236	-97.92
21.90	-85.33	-138.66	-76.79	-119.35	-137.80	-125.12	-91.36	-49.87	35.04096346	-104.70	33.52876069	-100.26
21.93	-100.32	-134.88	-77.00	-107.93	-138.08	-116.36	-84.31	-49.80	33.70727998	-99.30	29.12189204	-104.07
21.95	-95.35	-151.67	-72.85	-113.51	-120.43	-119.35	-91.50	-58.11	26.45355432	-100.58	40.60371382	-106.63
21.98	-101.53	-143.65	-89.83	-120.69	-127.79	-113.51	-89.83	-49.87	31.61667013	-100.34	28.3082997	-111.67
22.00	-99.45	-161.35	-81.02	-118.38	-123.29	-125.39	-91.81	-57.19	29.03896183	-103.21	42.07979498	-113.94
22.03	-115.41	-156.77	-89.61	-116.80	-147.72	-116.01	-99.29	-55.48	33.7228225	-107.06	33.8842119	-120.60
22.05	-109.43	-166.25	-91.81	-119.35	-136.33	-117.77	-102.34	-60.71	28.69010556	-107.30	38.90178542	-122.50
22.08	-101.29	-173.93	-88.55	-122.58	-138.08	-126.50	-104.85	-55.02	32.65841674	-109.41	46.05917387	-121.26
22.10	-109.26	-179.83	-91.81	-117.15	-142.25	-131.63	-102.34	-61.97	31.30016997	-111.07	46.60829501	-126.97
22.13	-106.18	-189.51	-92.20	-118.90	-150.61	-126.32	-118.01	-70.87	28.93413059	-116.94	52.61638498	-129.30
22.15	-114.09	-186.58	-96.75	-125.39	-148.02	-131.93	-110.78	-47.60	38.7963295	-112.75	47.6506784	-132.47
22.18	-129.09	-173.93	-97.00	-118.85	-138.45	-119.69	-102.49	-63.12	28.39414685	-108.52	38.64193003	-133.34
22.20	-129.27	-167.46	-101.47	-126.99	-143.67	-135.35	-110.20	-63.12	31.97971585	-115.87	33.13091074	-132.74
22.23	-138.72	-327.35	-102.34	-125.39	-152.61	-127.02	-107.84	-64.31	32.73396326	-115.43	120.7868419	-189.47
22.25	-125.03	-181.90	-95.07	-127.34	-151.67	-127.34	-106.08	-66.22	32.03800413	-115.73	44.10229645	-134.00
22.28	-131.11	-181.45	-102.34	-130.14	-162.71	-126.85	-107.84	-61.81	37.03104096	-117.87	40.04242239	-138.30
22.30	-129.27	-190.15	-111.08	-131.63	-150.60	-132.98	-119.35	-71.30	30.02274877	-121.17	41.41003299	-143.50
22.33	-117.14	-193.03	-109.75	-133.67	-163.70	-127.49	-109.63	-70.70	34.22211373	-121.04	46.09548124	-139.97
22.35	-131.31	-182.77	-108.44	-131.63	-158.83	-136.67	-118.71	-76.49	30.48121157	-124.47	38.07163965	-140.84
22.38	-135.64	-184.61	-110.97	-128.14	-155.62	-128.83	-118.69	-71.77	30.57571916	-120.61	37.4834562	-143.74
22.40	-135.69	-190.15	-113.48	-138.08	-181.84	-144.68	-119.35	-86.75	34.87838619	-134.14	39.44780644	-146.44
22.43	-138.59	-199.55	-116.69	-138.08	-177.50	-144.76	-112.95	-76.54	37.70787582	-129.97	42.93603732	-151.61
22.45	-147.67	-205.77	-120.55	-138.08	-180.28	-126.01	-113.51	-72.29	39.15794684	-126.03	43.53922672	-158.00
22.48	-144.58	-201.75	-119.35	-131.63	-181.90	-146.84	-117.30	-75.55	39.06114272	-130.64	42.21997119	-155.23
22.50	-147.65	-191.87	-114.68	-142.01	-178.78	-138.08	-115.87	-74.20	38.4118372	-129.79	38.73098045	-151.40
22.53	-150.76	-183.88	-125.39	-138.08	-181.90	-143.11	-125.39	-79.46	36.88528826	-133.59	29.331143	-153.34
22.55	-163.44	-198.71	-123.51	-136.07	-192.75	-133.60	-127.29	-79.96	40.06893563	-133.93	37.6228012	-161.89
22.58	-174.46	-191.33	-120.18	-145.71	-184.17	-157.82	-123.68	-80.46	39.04881729	-138.37	37.17418167	-161.99
22.60	-163.44	-195.14	-121.82	-144.76	-186.71	-150.44	-129.03	-76.17	40.23546594	-137.42	36.7737551	-160.13
22.63	-150.30	-198.71	-131.86	-158.05	-190.15	-144.52	-126.05	-86.57	38.42147583	-141.07	34.5246069	-160.29
22.65	-178.62	-202.96	-134.72	-138.30	-193.97	-148.30	-131.63	-81.98	40.04590619	-138.84	34.57973241	-172.10
22.68	-179.43	-199.90	-131.63	-144.30	-183.01	-144.30	-131.63	-81.82	36.38989226	-137.01	35.03358607	-170.32
22.70	-187.03	-207.57	-134.06	-153.37	-191.32	-152.66	-140.59	-85.55	38.16875892	-144.70	37.93194569	-176.22
22.73	-172.36	-206.02	-140.36	-144.76	-190.15	-156.34	-135.84	-82.66	39.02200108	-141.95	32.83552269	-172.91
22.75	-187.88	-193.95	-149.74	-153.62	-192.48	-152.89	-133.39	-95.02	35.43589268	-145.48	23.96347011	-177.19
22.78	-175.33	-207.57	-146.65	-144.76	-184.15	-158.83	-134.49	-91.81	34.05792615	-142.81	30.48029211	-176.52
22.80	-181.65	-209.13	-156.35	-160.09	-195.73	-156.35	-125.39	-84.34	41.80881913	-144.38	26.39847317	-182.37
22.83	-181.95	-192.17	-166.25	-157.81	-197.48	-160.58	-130.12	-95.01	38.17939814	-148.20	13.05686444	-180.12
22.85	-188.72	-182.45	-173.40	-158.83	-198.12	-165.74	-132.06	-91.81	39.8332678	-149.31	7.697870657	-181.52
22.88	-208.28	-198.43	-166.25	-158.83	-207.57	-170.18	-137.88	-91.97	42.60403093	-153.29	21.98407531	-190.99
22.90	-150.83	-207.25	-174.22	-166.25	-206.92	-159.10	-138.08	-97.19	40.17360319	-153.51	28.3441648	-177.43
22.93	-183.64	-190.15	-177.18	-169.38	-198.71	-180.00	-144.76	-96.07	39.62444092	-157.78	6.48673111	-183.66
22.95	-205.47	-192.52	-181.90	-181.90	-196.27	-155.66	-139.01	-102.34	36.93308812	-155.04	11.80593132	-193.30
22.98	-214.00	-204.81	-192.10	-173.33	-196.04	-179.42	-144.76	-97.00	38.84901111	-158.11	10.99722191	-203.63
23.00	-199.90	-205.38	-186.08	-164.24	-192.21	-190.15	-139.69	-98.29	39.17123557	-156.92	9.944905286	-197.12
23.03	-197.07	-209.42	-200.32	-186.75	-186.90	-181.90	-150.25	-95.93	39.11009527	-160.35	6.401704046	-202.27
23.05	-192.88	-196.08	-190.53	-204.05	-204.45	-184.37	-149.24	-102.58	43.36662984	-168.94	2.78553455	-193.16
23.08	-167.19	-191.83	-190.99	-175.50	-192.68	-175.50	-140.06	-97.00	38.21181947	-156.15	13.99142401	-183.34
23.10	-195.47	-193.98	-194.80	-193.98	-198.71	-190.15	-151.00	-104.81	39.96990583	-167.73	0.74408497	-194.75
23.13	-187.06	-190.19	-198.71	-207.49	-190.19	-207.49	-144.82	-102.34	45.9073758	-170.47	6.025867563	-191.98
23.15	-200.30	-202.60	-194.87	-198.71	-197.73	-199.69	-152.47	-104.76	41.93938991	-170.67	3.967964349	-199.26
23.18	-221.65	-183.66	-205.62	-169.55	-207.57	-195.89	-152.44	-97.57	43.27518203	-164.60	19.0720899	-203.64
23.20	-207.09	-193.02	-198.71	-181.90	-195.77	-184.67	-151.67	-105.95	36.32457503	-163.99	7.077168979	-199.61
23.23	-195.47	-200.56	-196.86	-190.15	-190.15	-193.75	-160.39	-106.66	36.96253721	-168.22	2.632289565	-197.63
23.25	-211.12	-175.78	-192.14	-198.71	-194.14	-192.14	-172.10	-111.83	36.10440722	-173.78	17.68422393	-193.01
23.28	-195.47	-201.48	-192.82	-201.48	-193.26	-195.97	-166.25	-111.98	37.12872655	-173.79	4.434157713	-196.59
23.30	-204.22	-197.56	-199.85	-196.42	-182.97	-199.85	-172.91	-117.79	33.2109857	-173.99	3.380837839	-200.54
23.33	-190.54	-203.81	-198.71	-191.49	-185.33	-197.32	-166.25	-113.51	34.08137563	-170.78	6.692783488	-197.68
23.35	-195.47	-216.51	-152.65	-174.15	-190.38	-197.98	-173.93	-113.66	33.1851249	-170.02	32.54208618	-188.21
23.38	-195.47	-221.72	-202.88	-211.90	-194.18	-203.32	-186.19	-110.51	40.6879732	-181.22	13.53157751	-206.69
23.40	-196.13	-216.05	-198.71	-190.15	-190.79	-189.51	-167.99	-124.45	28.56643986	-172.58	10.83579394	-203.63
23.43	-204.22	-207.57	-200.95	-198.71	-201.96	-195.49	-197.71	-117.83	36.1357533	-182.34	3.310359345	-204.25
23.45	-190.86	-194.74	-198.71	-204.34	-197.14	-178.21	-183.36	-118.28	34.05805849	-176.27	3.92164067	-194.77
23.48	-213.29	-206.94	-196.39	-192.41	-210.00	-194.09	-190.15	-122.56	34.05154772	-181.84	8.536766652	-205.54
23.50	-187.03	-190.15	-184.21	-201.20	-180.71	-188.92	-196.24	-118.48	33.67417687	-177.11	2.969538176	-187.13
23.53	-199.88	-212.21	-206.10	-198.71	-184.56	-190.15	-197.28	-113.51	35.86162529	-176.84	6.16394884	-206.07
23.55	-188.88	-203.58	-202.11	-200.66	-198.71	-202.11	-188.28	-123.02	33.71945097	-182.56	8.092421027	-198.19
23.58	-212.19	-183.35	-198.71	-189.65	-206.50	-199.23	-214.54	-119.35	38.29167691	-185.85	14.42879512	-198.08
23.60	-200.00	-194.32	-207.57	-190.28	-185.92	-198.71	-203.17	-125.39	31.65112665	-180.69	6.646676766	-200.63
23.63	-221.84	-174.28	-183.34	-190.52	-190.90	-206.77	-190.52	-125.39	31.76433246	-180.82	25.2496848	-193.15
23.65	-197.13	-185.19	-205.84	-203.96	-198.71	-180.34	-193.57	-126.69	31.41648647	-180.65	10.36516725	-196.05
23.68	-213.29	-191.40	-198.71	-206.24	-183.10	-196.13	-200.00	-129.76	30.96933734	-183.05	11.14222182	-201.13
23.70	-200.67	-198.71	-202.22	-201.33	-196.11	-198.71	-190.15	-125.39	32.10265394	-182.34	1.762617884	-200.53
23.73	-199.85	-194.43	-198.71	-200.91	-192.20	-192.28	-219.14	-123.85	36.26557085	-185.68	2.85426805	-197.66
23.75	-195.47	-197.01	-198.71	-190.15	-197.01	-190.15	-191.80	-125.39	30.04485881	-178.90	1.619196695	-197.06
23.78	-204.22	-193.16	-204.38	-201.83	-201.22	-198.71	-184.80	-135.76	28.09573361	-184.46	6.427299684	-200.59
23.80	-205.03	-191.69	-206.75	-205.93	-197.12	-183.39	-206.75	-149.75	23.65617257	-188.59	8.241380555	-201.16
23.83	-212.56	-198.71	-203.45	-194.73	-206.86	-198.02	-207.57	-131.63	31.86558966	-187.76	7.039182421	-204.90
23.85	-195.47	-190.15	-198.60	-198.71	-198.92	-190.15	-198.81	-131.63	29.31787371	-183.64	4.270290271	-194.74
23.88	-204.22	-172.93	-203.67	-181.90	-185.45	-194.94	-197.58	-140.96	22.85564746	-180.17	17.91000688	-193.61
23.90	-211.14	-189.17	-190.15	-191.13	-181.90	-198.71	-198.71	-138.08	25.3462507	-181.70	12.41236555	-196.82
23.93	-201.28	-190.15	-192.95	-195.83	-195.79	-190.15	-204.55	-138.08	26.6626119	-184.88	5.789838527	-194.79
23.95	-207.25	-188.31	-198.71	-202.58	-198.71	-190.15	-188.31	-144.76	23.20188727	-184.90	9.488201039	-198.09
23.98	-206.25	-196.73	-205.53	-194.01	-200.70	-201.49	-196.73	-133.08	29.29323072	-185.20	5.299551796	-202.84
24.00	-210.31	-198.71	-207.81	-201.78	-204.66	-187.22	-192.89	-140.40	26.09427706	-185.39	6.107168107	-205.61
24.03	-196.53	-189.11	-198.71	-196.56	-188.08	-183.91	-199.78	-136.47	25.67430938	-180.96	5.02838753	-194.78
24.05	-195.47	-207.57	-202.47	-206.29	-193.78	-190.15	-195.00	-140.92	25.49395966	-185.23	6.07700377	-201.84
24.08	-231.65	-198.88	-190.48	-207.57	-182.21	-190.31	-198.54	-151.40	21.52131441	-186.01	21.75631704	-207.00
24.10	-191.48	-202.81	-213.02	-194.67	-182.42	-207.57	-203.39	-151.67	22.44439127	-187.95	10.77518921	-202.44
24.13	-212.51	-198.71	-198.71	-190.86	-200.18	-173.93	-190.86	-151.08	19.40902065	-181.38	7.968366602	-203.31
24.15	-212.45	-201.09	-196.34	-207.57	-190.91	-195.56	-201.89	-151.67	22.07787966	-189.52	8.278411147	-203.29
24.18	-209.83	-193.34	-202.01	-198.71	-184.97	-191.74	-198.71	-144.76	22.54306049	-183.78	8.247920961	-201.73
24.20	-204.22	-186.14	-194.55	-194.23	-187.98	-196.46	-192.34	-169.91	10.67911637	-188.18	9.044232223	-194.97
24.23	-212.16	-198.71	-201.27	-190.15	-196.17	-204.95	-195.12	-151.67	20.78501964	-187.61	7.142979461	-204.04
24.25	-196.81	-183.16	-197.35	-203.40	-185.71	-181.90	-187.55	-162.26	14.73718434	-184.16	8.041797542	-192.44
24.28	-185.32	-204.02	-204.02	-204.02	-198.71	-196.91	-193.51	-158.83	18.04837299	-190.39	10.79738472	-197.78
24.30	-203.30	-199.15	-207.11	-234.61	-206.64	-182.73	-207.11	-159.21	28.44302976	-198.06	3.978444378	-203.19
24.33	-199.79	-194.38	-203.09	-186.00	-190.14	-203.10	-194.39	-166.24	13.70170808	-187.97	4.401557057	-199.09
24.35	-196.83	-191.48	-199.16	-198.71	-197.34	-197.79	-181.90	-166.25	14.20597757	-188.40	3.939609528	-195.82
24.38	-192.09	-198.71	-204.03	-195.29	-188.40	-191.72	-198.71	-158.83	15.98809706	-186.59	5.978795349	-198.28
24.40	-205.62	-213.85	-215.30	-191.47	-190.15	-195.99	-178.89	-167.43	11.56476194	-184.79	5.224763057	-211.59
24.43	-183.59	-197.27	-214.05	-184.27	-195.10	-190.15	-203.84	-163.12	15.29757586	-187.30	15.25457627	-198.30
24.45	-213.29	-202.91	-211.93	-198.71	-190.15	-214.34	-205.23	-185.81	11.47021798	-198.85	5.639493888	-209.38
24.48	-209.85	-209.27	-207.57	-184.96	-173.93	-190.15	-204.21	-180.38	11.45091751	-186.73	1.182509506	-208.90
24.50	-195.47	-204.30	-193.23	-184.87	-181.90	-201.08	-201.08	-181.90	10.03554473	-190.16	5.853793858	-197.67
24.53	-196.91	-200.16	-206.82	-191.56	-175.24	-190.15	-206.07	-182.57	11.50832117	-189.12	5.053503483	-201.30
24.55	-186.51	-190.15	-190.15	-194.66	-186.25	-194.12	-190.15	-194.12	3.622757626	-191.86	2.104026478	-188.94
24.58	-179.21	-190.32	-190.32	-190.50	-182.23	-198.35	-216.19	-190.32	12.88382278	-195.52	6.414809653	-186.62
24.60	-200.44	-195.01	-184.20	-198.71	-198.71	-193.77	-193.77	-192.53	2.972063468	-195.50	8.268739241	-193.22
24.63	-195.47	-206.45	-206.45	-198.71	-205.33	-191.20	-197.62	-197.62	5.019069049	-198.10	6.340981683	-202.79
24.65	-210.32	-204.67	-201.54	-192.88	-184.53	-193.14	-195.65	-181.66	6.096473805	-189.57	4.448985534	-205.51
24.68	-214.08	-200.70	-192.08	-207.57	-205.52	-185.63	-209.64	-203.48	9.633985526	-202.37	11.08431668	-202.29
24.70	-207.28	-205.60	-198.71	-198.71	-201.70	-196.80	-196.80	-196.80	2.142657475	-198.16	4.544043892	-203.86
24.73	-207.22	-198.71	-204.59	-187.35	-195.83	-184.61	-219.91	-195.81	13.91069908	-196.70	4.358483237	-203.50
24.75	-196.46	-196.70	-205.50	-197.70	-176.66	-193.08	-215.69	-199.71	14.01113161	-196.57	5.148436665	-199.55
24.78	-194.38	-191.22	-198.71	-187.56	-198.71	-180.87	-197.60	-198.71	8.100832262	-192.69	3.758480048	-194.77
24.80	-187.03	-190.05	-198.51	-198.71	-190.25	-198.51	-182.27	-207.47	9.556551363	-195.44	5.949910839	-191.86
24.83	-200.16	-181.24	-198.71	-189.47	-206.84	-202.74	-198.71	-207.57	7.391821392	-201.07	10.52871169	-193.37
24.85	-195.47	-205.08	-190.15	-182.65	-197.90	-205.08	-199.51	-191.71	8.558830281	-195.37	7.565495242	-196.90
24.88	-201.07	-201.82	-198.71	-198.71	-190.15	-187.73	-192.59	-206.98	7.730124093	-195.23	1.626154858	-200.53
24.90	-202.47	-186.87	-191.81	-193.48	-181.90	-190.15	-211.30	-204.05	11.60022452	-196.17	7.974540059	-193.72
24.93	-204.22	-190.15	-203.12	-196.53	-190.15	-200.90	-209.85	-196.53	7.275690125	-198.79	7.824965681	-199.16
24.95	-187.03	-208.46	-196.10	-195.26	-198.71	-187.64	-201.34	-181.90	8.049774663	-192.97	10.75867632	-197.20
24.98	-202.91	-196.15	-199.99	-197.43	-198.71	-185.51	-197.43	-199.99	5.856593606	-195.81	3.388421574	-199.68
25.00	-192.02	-197.05	-183.45	-202.26	-200.37	-207.36	-205.65	-191.95	6.011408085	-201.52	6.876825586	-190.84
25.03	-179.58	-191.25	-190.51	-215.55	-190.51	-198.33	-207.96	-182.60	13.18732062	-198.99	6.535673322	-187.11
25.05	-208.48	-203.18	-194.32	-194.61	-194.17	-198.71	-198.86	-207.57	5.384643863	-198.78	7.154539564	-201.99
25.08	-203.14	-182.88	-190.15	-198.18	-190.66	-206.48	-198.71	-207.57	6.911156072	-200.32	10.26241108	-192.06
25.10	-202.78	-193.97	-193.43	-190.15	-193.43	-198.71	-193.43	-195.36	3.131400832	-194.21	5.249346121	-196.72
25.13	-201.30	-175.22	-198.71	-206.09	-176.52	-191.54	-192.93	-191.54	10.47576997	-191.72	14.36465063	-191.74
25.15	-187.03	-168.40	-190.15	-186.54	-202.51	-196.25	-198.71	-214.13	10.02638194	-199.63	11.76100906	-181.86
25.18	-210.82	-186.29	-198.71	-192.42	-191.79	-198.71	-200.40	-201.06	4.444756682	-196.87	12.26174567	-198.61
25.20	-177.45	-186.30	-207.57	-183.35	-188.65	-215.09	-205.96	-198.71	12.81850882	-198.35	15.48119092	-190.44
25.23	-200.92	-184.94	-193.30	-190.15	-192.30	-205.28	-207.57	-219.16	11.90296456	-202.89	7.994081054	-193.05
25.25	-195.47	-216.76	-182.51	-190.78	-198.05	-181.90	-206.89	-198.71	9.402333503	-195.27	17.2958435	-198.25
25.28	-209.35	-198.71	-194.19	-194.59	-198.71	-194.59	-194.59	-199.11	2.370395571	-196.32	7.781766871	-200.75
25.30	-195.96	-207.31	-182.13	-198.21	-198.46	-182.60	-198.46	-198.96	7.126291952	-195.33	12.61280485	-195.13
25.33	-209.44	-190.15	-188.80	-185.32	-202.38	-181.90	-195.08	-193.70	8.160701358	-191.68	11.54908046	-196.13
25.35	-189.24	-199.86	-190.15	-182.97	-205.19	-199.86	-206.38	-215.53	12.02906614	-201.99	5.88921458	-193.08
25.38	-183.98	-187.97	-207.57	-207.57	-184.02	-187.07	-195.97	-195.51	9.192178135	-194.03	12.62730278	-193.17
25.40	-190.99	-190.15	-200.78	-205.45	-203.34	-205.45	-203.34	-207.57	1.771477512	-205.03	5.908416807	-193.97
25.43	-204.22	-195.05	-205.67	-207.57	-196.87	-193.25	-193.73	-196.87	5.797403185	-197.66	5.757406871	-201.65
25.45	-195.47	-207.37	-201.69	-193.03	-193.03	-201.69	-193.03	-210.47	7.79056742	-198.25	5.954580107	-201.51
25.48	-204.22	-205.64	-197.77	-198.71	-191.05	-189.25	-191.96	-198.71	4.462455847	-193.93	4.193345903	-202.54
25.50	-209.21	-194.86	-197.74	-202.61	-194.86	-199.67	-185.53	-194.86	6.483489347	-195.51	7.591250273	-200.61
25.53	-213.22	-216.73	-207.57	-190.12	-174.01	-190.15	-190.23	-198.68	8.969244287	-188.64	4.621471836	-212.51
25.55	-191.62	-190.15	-186.39	-198.71	-190.15	-204.40	-181.11	-199.56	9.207158076	-194.78	2.698463446	-189.39
25.58	-179.69	-191.85	-191.00	-182.71	-191.00	-191.00	-183.54	-199.58	6.851604293	-189.57	6.787577746	-187.51
25.60	-206.95	-204.46	-198.71	-192.73	-198.71	-187.25	-184.39	-207.57	9.298782511	-194.13	4.229631429	-203.37
25.63	-188.73	-203.90	-195.17	-198.71	-198.71	-198.71	-185.24	-212.96	9.802906466	-198.86	7.615608352	-195.93
25.65	-202.06	-207.57	-198.71	-185.88	-181.90	-196.60	-194.27	-202.98	8.454585087	-192.32	4.477439507	-202.78
25.68	-198.14	-216.76	-192.13	-198.71	-189.53	-207.57	-187.57	-213.89	11.34225771	-199.45	12.84324662	-202.34
25.70	-193.09	-206.32	-188.98	-197.50	-197.50	-203.83	-186.67	-216.76	11.01138295	-200.45	9.059710993	-196.13
25.73	-193.43	-187.24	-200.23	-200.79	-190.15	-187.24	-203.87	-205.43	8.272287306	-197.50	6.499439885	-193.63
25.75	-187.32	-199.32	-198.40	-198.40	-198.40	-199.01	-190.15	-199.01	3.838341188	-196.99	6.678686749	-195.01
25.78	-199.95	-186.40	-198.71	-186.12	-202.95	-202.95	-198.71	-194.25	7.063744693	-197.00	7.488627457	-195.02
25.80	-195.47	-198.11	-198.71	-190.15	-182.45	-199.30	-206.95	-191.31	9.371150229	-194.03	1.722529972	-197.43
25.83	-190.19	-198.71	-198.71	-196.61	-197.51	-186.99	-200.82	-196.61	5.173717791	-195.71	4.914712816	-195.87
25.85	-189.91	-188.70	-193.07	-211.96	-188.70	-198.71	-191.61	-197.21	8.980942236	-197.64	2.25597907	-190.56
25.88	-208.25	-202.65	-198.71	-192.47	-186.40	-192.47	-202.65	-209.15	9.112845231	-196.63	4.798055792	-203.20
25.90	-199.34	-198.71	-198.71	-190.15	-198.71	-190.15	-205.09	-201.13	6.692644008	-197.04	0.363830382	-198.92
25.93	-202.70	-197.22	-206.03	-191.59	-212.00	-206.03	-197.22	-215.17	9.898792877	-204.40	4.449934072	-201.98
25.95	-203.36	-186.97	-198.71	-185.00	-209.73	-193.37	-190.15	-198.71	9.435761361	-195.39	8.44575937	-196.35
25.98	-188.70	-216.14	-206.97	-198.12	-190.72	-182.44	-182.99	-191.85	6.579339256	-189.22	13.96416853	-203.94
26.00	-195.47	-190.15	-202.70	-189.89	-186.11	-166.94	-194.52	-202.96	13.38962474	-188.09	6.296600471	-196.10
26.03	-187.33	-198.07	-198.71	-182.49	-207.24	-206.91	-206.58	-190.15	11.59896095	-198.67	6.389537914	-194.70
26.05	-209.52	-198.71	-198.71	-195.15	-186.72	-181.90	-186.72	-198.71	6.880170093	-189.84	6.242270997	-202.31
26.08	-195.47	-196.27	-199.94	-205.04	-190.15	-197.48	-184.19	-193.73	7.828299573	-194.12	2.382500195	-197.22
26.10	-189.59	-179.42	-198.02	-193.41	-201.40	-196.04	-196.04	-192.75	3.404844107	-195.93	9.315325941	-189.01
26.13	-193.37	-196.58	-205.37	-194.30	-196.58	-189.98	-203.01	-179.75	8.644449396	-192.72	6.212033186	-198.44
26.15	-188.72	-203.93	-198.71	-198.71	-198.71	-193.59	-185.08	-203.93	7.115153812	-196.00	7.729762544	-197.12
26.18	-189.55	-187.62	-201.76	-190.15	-184.36	-198.71	-204.44	-198.30	7.910913679	-195.19	7.668451315	-192.98
26.20	-187.03	-208.47	-198.71	-199.57	-175.49	-199.57	-198.71	-197.84	10.50369005	-194.24	10.73581863	-198.07
26.23	-205.06	-212.56	-199.53	-203.52	-184.82	-194.79	-197.88	-195.60	6.78903001	-195.32	6.541017364	-205.72
26.25	-195.47	-216.72	-207.62	-198.75	-190.07	-207.49	-190.23	-190.23	7.731581192	-195.35	10.66157322	-206.60
26.28	-190.73	-194.88	-198.71	-193.90	-201.59	-198.71	-189.20	-185.52	6.606223611	-193.78	3.988372705	-194.77
26.30	-188.84	-199.66	-196.82	-191.07	-189.24	-190.15	-190.15	-198.71	3.879714098	-191.86	5.608133446	-195.10
26.33	-189.86	-187.46	-190.15	-193.02	-184.66	-195.77	-193.02	-201.68	6.133730628	-193.63	1.474012458	-189.16
26.35	-200.45	-183.63	-191.95	-190.15	-181.90	-190.15	-191.95	-196.86	5.392984104	-190.20	8.413115788	-192.01
26.38	-188.98	-187.69	-207.57	-196.15	-188.18	-192.13	-200.76	-198.71	5.068796611	-195.19	11.12490382	-194.75
26.40	-192.76	-181.50	-198.71	-192.83	-187.50	-195.96	-207.57	-220.21	13.10086102	-200.82	8.740696751	-190.99
26.43	-218.95	-194.18	-182.96	-199.85	-184.03	-190.15	-190.15	-192.36	5.694187579	-191.31	18.41211194	-198.70
26.45	-191.88	-198.71	-185.33	-193.71	-191.48	-190.15	-198.71	-193.71	3.257904871	-193.55	6.686034624	-191.97
26.48	-195.47	-198.71	-182.12	-207.08	-189.92	-190.15	-198.23	-198.23	7.094774509	-196.72	8.793168172	-192.10
26.50	-195.04	-198.27	-203.32	-199.14	-194.18	-194.18	-181.90	-190.15	6.439999462	-191.91	4.172416179	-198.88
26.53	-203.53	-208.27	-198.71	-198.04	-198.71	-204.81	-198.71	-206.88	4.108182008	-201.43	4.781342858	-203.50
26.55	-198.68	-269.57	-198.71	-190.15	-197.72	-193.29	-184.93	-204.24	7.355960568	-194.07	40.92076553	-222.32
26.58	-202.61	-215.08	-205.95	-190.15	-204.33	-178.22	-190.15	-202.72	10.69461096	-193.11	6.453510836	-207.88
26.60	-199.50	-203.40	-194.68	-184.07	-194.10	-198.71	-190.15	-203.40	7.481740971	-194.09	4.368279283	-199.20
26.63	-201.69	-198.71	-192.56	-184.22	-176.17	-206.32	-187.77	-196.24	11.56094648	-190.14	4.658378713	-197.65
26.65	-194.07	-200.13	-198.71	-200.13	-188.78	-198.71	-197.29	-207.57	6.724743095	-198.50	3.168321836	-197.64
26.68	-207.71	-207.57	-202.12	-200.65	-190.15	-195.34	-200.65	-198.71	4.448346108	-197.10	3.189384367	-205.80
26.70	-187.52	-198.71	-198.71	-190.15	-191.15	-208.11	-190.65	-189.65	7.938433813	-193.94	6.459195791	-194.98
26.73	-187.14	-194.45	-198.71	-194.21	-177.82	-207.70	-198.58	-198.71	10.98578435	-195.40	5.846873313	-193.43
26.75	-203.82	-190.91	-197.92	-198.31	-182.99	-198.71	-207.17	-190.91	9.108189865	-195.62	6.463855566	-197.55
26.78	-202.50	-197.02	-191.78	-190.15	-200.40	-190.15	-209.33	-193.56	8.19754539	-196.72	5.356596178	-197.10
26.80	-195.47	-190.15	-191.41	-212.62	-176.27	-198.71	-191.41	-191.41	13.19427666	-194.08	2.779690223	-192.34
26.83	-217.02	-223.40	-201.32	-190.15	-196.11	-195.23	-195.23	-204.89	5.335591737	-196.32	11.36256822	-213.92
26.85	-220.28	-209.87	-200.92	-214.41	-175.92	-194.34	-203.05	-214.41	16.08907104	-200.42	9.687880063	-210.35
26.88	-157.35	-204.08	-197.01	-200.41	-188.52	-198.71	-191.80	-204.08	6.387521547	-196.70	25.18480931	-186.15
26.90	-206.78	-184.81	-187.76	-195.62	-193.17	-198.71	-195.62	-201.83	3.345854231	-196.99	11.92478149	-193.12
26.93	-204.22	-214.22	-199.50	-197.91	-196.34	-204.31	-207.57	-197.12	4.995139103	-200.65	7.516447549	-205.98
26.95	-209.07	-216.03	-190.15	-186.96	-185.66	-198.03	-193.39	-206.87	8.676319685	-194.18	13.39330473	-205.08
26.98	-179.19	-225.54	-198.71	-190.15	-190.04	-198.59	-198.71	-207.69	7.332180312	-197.04	23.26768891	-201.15
27.00	-199.24	-176.33	-207.57	-191.24	-198.71	-203.68	-208.75	-194.95	6.936828103	-199.46	16.17580954	-194.38
27.03	-189.95	-205.47	-196.68	-189.17	-206.52	-197.69	-199.73	-206.52	7.205454809	-199.92	7.781216365	-197.37
27.05	-207.25	-204.60	-192.95	-201.67	-190.15	-198.71	-195.84	-204.60	5.559290389	-198.19	7.606919757	-201.60
27.08	-194.57	-212.66	-203.62	-183.70	-194.89	-196.79	-198.71	-203.62	7.37418087	-195.54	9.046049011	-203.62
27.10	-206.25	-201.50	-190.15	-194.78	-203.51	-190.15	-198.71	-200.69	5.222388392	-197.57	8.271013751	-199.30
27.13	-210.30	-213.74	-195.89	-192.90	-187.23	-187.23	-201.77	-207.80	9.14093888	-195.39	9.47012927	-206.65
27.15	-197.59	-198.71	-198.71	-183.90	-198.71	-206.46	-198.71	-198.71	8.207578244	-197.30	0.642687909	-198.33
27.18	-199.18	-202.47	-195.00	-190.15	-195.00	-205.00	-198.71	-198.71	5.462895036	-197.51	3.745183447	-198.88
27.20	-187.03	-207.23	-190.63	-198.71	-189.99	-190.31	-182.05	-182.36	6.869583013	-188.68	10.77552816	-194.96
27.23	-187.03	-198.71	-207.57	-174.45	-207.57	-194.67	-208.17	-198.71	13.72007551	-196.71	10.30509162	-197.77
27.25	-230.74	-205.28	-190.87	-198.71	-198.71	-189.44	-207.57	-198.71	6.412721811	-198.63	20.19248492	-208.96
27.28	-204.22	-199.48	-198.71	-187.86	-193.22	-196.33	-197.93	-198.71	4.41761229	-194.81	2.983421729	-200.80
27.30	-190.18	-207.57	-195.44	-195.44	-190.15	-188.57	-186.54	-205.87	7.756335267	-193.31	8.919772678	-197.73
27.33	-191.06	-192.34	-190.15	-196.46	-190.15	-196.46	-198.71	-196.46	3.222984229	-195.65	1.098510056	-191.18
27.35	-202.69	-202.34	-196.17	-194.09	-184.28	-192.63	-195.13	-217.90	12.54335905	-196.80	3.668782698	-200.40
27.38	-187.73	-198.71	-190.15	-198.71	-191.46	-197.36	-196.02	-192.77	3.062755556	-195.26	5.765264669	-192.20
27.40	-193.83	-205.72	-195.27	-191.89	-190.15	-193.51	-198.71	-198.71	3.938522665	-194.59	6.487856917	-198.27
27.43	-164.20	-191.01	-198.71	-174.73	-190.15	-189.72	-207.11	-216.29	16.28039149	-195.60	18.11128131	-184.64
27.45	-195.47	-194.38	-212.12	-190.15	-185.99	-194.40	-212.14	-198.71	10.05234972	-196.28	9.941493678	-200.66
27.48	-202.80	-182.76	-197.32	-175.18	-182.33	-206.62	-182.76	-199.63	13.20411209	-189.30	10.36089033	-194.30
27.50	-187.03	-190.15	-186.86	-195.29	-190.15	-204.03	-207.57	-205.68	7.477056342	-200.55	1.854953774	-188.01
27.53	-202.82	-197.34	-180.63	-179.37	-184.46	-183.17	-198.71	-200.08	9.541784734	-189.16	11.56158859	-193.60
27.55	-195.47	-244.68	-183.23	-190.15	-190.15	-184.27	-201.25	-204.96	8.616119606	-194.16	32.52919105	-207.79
27.58	-197.72	-192.73	-192.35	-198.71	-194.58	-186.17	-205.23	-198.71	7.002839778	-196.68	2.996570262	-194.27
27.60	-195.47	-241.27	-186.49	-198.71	-197.08	-200.34	-191.73	-200.34	3.570113571	-197.64	29.38111276	-207.74
27.63	-195.47	-198.71	-187.89	-193.24	-190.15	-187.10	-197.88	-198.71	4.960827354	-193.41	5.548982204	-194.02
27.65	-180.21	-215.22	-197.98	-190.15	-206.08	-206.83	-206.83	-197.26	7.490265087	-201.43	17.50144603	-197.80
27.68	-199.53	-186.24	-190.15	-185.22	-198.71	-207.57	-194.65	-194.13	8.104550732	-196.06	6.830443432	-191.98
27.70	-374.31	-198.89	-207.76	-189.97	-182.24	-198.52	-215.98	-198.71	12.57560491	-197.08	98.81561877	-260.32
27.73	-200.44	-198.71	-196.27	-185.38	-191.38	-204.95	-197.44	-191.38	7.408942073	-194.11	2.095603424	-198.47
27.75	-194.40	-183.93	-190.15	-192.26	-190.15	-199.80	-197.62	-190.15	4.454176808	-194.00	5.262006041	-189.49
27.78	-173.53	-204.67	-210.79	-181.90	-184.53	-198.71	-198.71	-216.76	13.9296975	-196.12	19.98052054	-196.33
27.80	-200.17	-190.15	-185.64	-183.76	-194.75	-203.47	-192.08	-194.03	7.036383458	-193.62	7.436326767	-191.99
27.83	-211.27	-192.00	-190.15	-190.15	-190.15	-203.65	-180.89	-203.65	9.840138758	-193.70	11.6980953	-197.81
27.85	-198.35	-198.71	-187.36	-179.21	-201.62	-195.82	-190.15	-187.36	8.498131369	-190.83	6.448163	-194.80
27.88	-195.47	-203.46	-191.12	-183.77	-182.83	-189.19	-191.12	-206.54	9.52997943	-190.69	6.258392491	-196.68
27.90	-205.34	-197.61	-198.71	-194.93	-207.57	-181.90	-208.71	-202.54	11.06077119	-199.13	4.182468141	-200.55
27.93	-213.08	-207.67	-198.71	-190.15	-198.90	-216.46	-207.47	-198.80	9.982982985	-202.36	7.2623837	-206.49
27.95	-200.16	-194.74	-194.74	-194.74	-206.83	-203.46	-190.84	-203.46	6.747464109	-199.87	3.130350872	-196.55
27.98	-197.07	-183.41	-205.06	-198.71	-190.15	-191.72	-199.52	-197.90	4.330450965	-195.60	10.94964782	-195.18
28.00	-201.08	-201.25	-187.72	-184.79	-181.90	-203.81	-208.16	-210.80	13.55020364	-197.89	7.75787274	-196.68
28.03	-195.47	-185.12	-177.04	-185.12	-198.71	-196.99	-205.80	-198.71	7.49127797	-197.06	9.23830796	-185.87
28.05	-195.47	-196.53	-188.08	-196.53	-192.27	-198.71	-207.54	-198.71	5.572583797	-198.75	4.602026406	-193.36
28.08	-198.91	-187.63	-186.83	-188.44	-192.69	-190.15	-208.45	-205.73	9.300859163	-197.09	6.754030434	-191.13
28.10	-195.47	-198.71	-192.63	-197.43	-190.15	-196.16	-199.99	-191.39	4.143978743	-195.02	3.038879927	-195.60
28.13	-198.75	-207.57	-198.71	-190.15	-198.71	-188.56	-198.71	-207.57	7.671312495	-196.74	5.106380933	-201.68
28.15	-196.58	-175.28	-190.51	-198.71	-198.71	-181.90	-207.19	-190.51	9.578539314	-195.40	10.97252166	-187.46
28.18	-208.79	-194.16	-198.86	-177.81	-198.71	-198.55	-198.86	-202.86	9.97435109	-195.36	7.472526199	-200.60
28.20	-211.04	-189.64	-207.57	-190.15	-191.70	-207.57	-198.71	-199.24	6.957606694	-197.47	11.48697535	-202.75
28.23	-213.29	-202.10	-196.74	-199.28	-186.92	-190.15	-200.68	-190.15	6.137689593	-193.44	8.441150495	-204.04
28.25	-189.78	-206.09	-206.09	-190.15	-188.77	-195.85	-191.54	-207.57	7.630038561	-194.78	9.41374944	-200.65
28.28	-210.51	-201.18	-188.88	-196.25	-186.53	-205.03	-207.57	-208.94	9.412520803	-200.87	10.84592565	-200.19
28.30	-195.47	-194.72	-198.71	-186.30	-186.30	-187.90	-196.37	-198.71	5.956434213	-191.12	2.119178782	-196.30
28.33	-188.51	-224.56	-197.15	-198.71	-184.82	-191.66	-197.15	-205.96	7.926046857	-195.66	18.81958996	-203.41
28.35	-194.44	-187.04	-191.16	-199.75	-190.15	-184.94	-190.15	-201.98	7.185485816	-193.39	3.71164336	-190.88
28.38	-180.08	-183.11	-183.11	-175.70	-198.71	-191.41	-190.15	-206.23	11.35707025	-192.44	1.749311784	-182.10
28.40	-203.81	-194.59	-194.59	-198.71	-198.31	-194.19	-194.19	-207.57	5.464211058	-198.59	5.326383238	-197.66
28.43	-186.79	-198.71	-182.61	-189.91	-189.91	-190.15	-198.45	-207.57	7.829881593	-195.20	8.353673821	-189.37
28.45	-200.51	-200.12	-190.15	-185.32	-207.57	-181.90	-186.66	-198.71	10.75573058	-192.03	5.87409793	-196.93
28.48	-206.60	-199.87	-199.87	-184.07	-182.98	-206.37	-207.57	-202.81	12.21679668	-196.76	3.887115939	-202.11
28.50	-201.92	-192.81	-181.90	-189.68	-192.81	-187.06	-187.06	-204.75	7.364609175	-192.27	10.02447552	-192.21
28.53	-213.76	-196.65	-198.71	-205.44	-198.71	-185.77	-190.15	-190.15	7.910724025	-194.04	9.341897924	-203.04
28.55	-190.55	-195.06	-196.88	-188.39	-196.88	-196.88	-173.93	-198.71	10.32637662	-190.96	3.257663222	-194.16
28.58	-192.35	-201.49	-198.71	-190.15	-204.72	-195.75	-193.03	-213.59	9.605604811	-199.45	4.681419305	-197.52
28.60	-187.91	-182.76	-197.78	-191.05	-197.78	-197.78	-196.85	-196.85	2.839575046	-196.06	7.628787542	-189.49
28.63	-199.32	-194.86	-190.15	-185.53	-202.61	-185.53	-191.07	-190.15	6.988210995	-190.98	4.587624944	-194.78
28.65	-204.22	-190.17	-198.68	-198.71	-198.71	-216.71	-198.71	-198.68	8.055182811	-202.30	7.073785488	-197.69
28.68	-200.23	-190.98	-197.85	-190.15	-194.81	-197.85	-198.71	-207.57	6.398904792	-197.82	4.805690001	-196.35
28.70	-220.75	-208.49	-198.71	-190.15	-197.83	-190.15	-199.59	-191.86	4.473841603	-193.91	11.04798358	-209.32
28.73	-189.92	-198.71	-198.71	-193.08	-192.74	-190.15	-193.08	-198.71	3.131615692	-193.55	5.072130098	-195.78
28.75	-200.59	-185.25	-198.71	-183.57	-188.43	-205.73	-195.16	-196.92	8.47451496	-193.96	8.366103665	-194.85
28.78	-197.81	-200.83	-185.87	-177.76	-190.15	-196.60	-207.57	-202.97	11.67025767	-195.01	7.912699514	-194.84
28.80	-192.83	-201.41	-198.71	-193.38	-208.23	-198.71	-216.76	-199.34	9.230219713	-203.28	4.390734457	-197.65
28.83	-202.98	-206.32	-196.30	-203.84	-191.32	-198.71	-198.71	-199.92	4.532993144	-198.50	5.10375222	-201.87
28.85	-205.77	-193.65	-191.61	-193.65	-198.71	-203.87	-195.13	-198.71	3.956175199	-198.01	7.65258795	-197.01
28.88	-196.07	-198.10	-190.44	-199.01	-190.74	-207.26	-198.71	-207.57	7.006914712	-200.66	3.966638138	-194.87
28.90	-204.83	-190.44	-189.86	-194.24	-194.54	-190.44	-198.71	-199.01	3.557170101	-195.39	8.481364195	-195.04
28.93	-194.28	-189.57	-197.50	-196.90	-205.70	-183.59	-183.02	-191.32	9.534953057	-192.11	3.989785313	-193.78
28.95	-192.24	-191.30	-193.35	-179.94	-205.39	-205.39	-197.52	-202.03	10.62960633	-198.05	1.029754166	-192.30
28.98	-195.47	-202.92	-198.71	-201.39	-201.74	-181.90	-190.15	-190.15	8.461383572	-193.07	3.738884206	-199.03
29.00	-195.47	-194.81	-196.32	-184.14	-202.66	-192.47	-181.90	-201.11	9.483917977	-192.45	0.75764579	-195.54
29.03	-184.74	-192.49	-196.30	-198.71	-192.49	-192.49	-192.49	-198.71	3.403425157	-194.98	5.892330509	-191.18
29.05	-189.88	-186.09	-176.62	-197.22	-190.15	-206.04	-186.09	-206.04	9.073329673	-197.11	6.827386916	-184.19
29.08	-190.21	-198.71	-193.38	-202.05	-193.38	-196.65	-198.71	-207.57	5.426856629	-199.67	4.293531408	-194.10
29.10	-196.04	-199.29	-206.97	-198.71	-207.57	-199.29	-190.15	-191.27	7.050449344	-197.40	5.612739839	-200.77
29.13	-208.58	-185.62	-198.71	-203.23	-202.97	-198.71	-190.15	-202.97	5.611941578	-199.60	11.51516411	-197.63
29.15	-195.15	-224.49	-199.03	-190.46	-190.78	-207.24	-198.71	-207.57	8.39469794	-198.95	15.93731887	-206.22
29.18	-207.90	-183.79	-198.71	-191.66	-188.65	-195.15	-188.65	-203.89	6.344960515	-193.60	12.17062863	-196.80
29.20	-213.29	-207.57	-191.34	-205.03	-191.34	-190.15	-191.34	-206.30	8.091654129	-196.83	11.38509436	-204.07
29.23	-204.93	-220.41	-204.82	-185.05	-198.71	-196.05	-201.39	-202.10	6.914358543	-196.66	8.966878725	-210.05
29.25	-202.04	-198.71	-185.91	-205.37	-194.47	-209.80	-192.22	-198.71	7.374143598	-200.11	8.516431146	-195.55
29.28	-190.41	-191.86	-188.45	-195.20	-183.55	-193.58	-191.86	-191.86	4.503623486	-191.21	1.709898378	-190.24
29.30	-189.94	-181.90	-198.29	-213.52	-198.71	-198.71	-190.55	-213.52	10.16085813	-203.00	8.196352266	-190.04
29.33	-213.29	-191.81	-198.71	-190.15	-206.68	-198.71	-214.01	-207.57	9.196664675	-203.42	10.96266787	-201.27
29.35	-199.40	-193.99	-198.71	-190.15	-201.86	-199.52	-190.15	-198.71	5.533089729	-196.08	2.941644674	-197.36
29.38	-195.42	-198.75	-198.80	-190.15	-198.75	-198.66	-198.66	-207.43	6.109375073	-198.73	1.93550652	-197.66
29.40	-199.30	-208.61	-199.71	-196.72	-197.71	-194.88	-182.83	-202.59	7.349883943	-194.95	5.2609591	-202.54
29.43	-197.35	-199.66	-181.01	-198.71	-198.71	-199.66	-207.57	-205.61	4.220325877	-202.05	10.16605113	-192.68
29.45	-187.03	-198.57	-198.57	-198.71	-201.53	-195.91	-184.66	-195.77	6.408191752	-195.32	6.662235233	-194.72
29.48	-202.32	-196.85	-203.75	-190.15	-198.71	-196.85	-207.57	-195.59	6.33682692	-197.77	3.640252883	-200.98
29.50	-174.68	-196.67	-196.67	-183.81	-194.13	-202.83	-198.71	-205.46	8.526524935	-196.99	12.69698927	-189.34
29.53	-201.41	-190.15	-190.15	-201.91	-193.24	-195.96	-195.96	-201.91	3.915739501	-197.79	6.498759921	-193.90
29.55	-205.38	-192.36	-205.22	-204.06	-192.36	-206.40	-190.15	-206.40	7.963270154	-199.87	7.475904735	-200.99
29.58	-195.47	-187.94	-192.81	-191.48	-197.34	-190.15	-197.34	-180.62	6.859686359	-191.39	3.816321884	-192.07
29.60	-195.24	-198.94	-190.37	-206.85	-198.71	-207.57	-198.47	-206.85	4.667271928	-203.69	4.294725754	-194.85
29.63	-191.00	-216.76	-194.61	-186.20	-198.71	-194.17	-198.71	-221.73	13.226861	-199.90	13.95190087	-200.79
29.65	-211.15	-197.36	-182.52	-198.03	-182.52	-198.03	-190.15	-206.18	8.979876324	-194.98	14.31714923	-197.01
29.68	-190.12	-193.29	-184.92	-198.71	-207.57	-201.96	-190.15	-195.50	6.56967568	-198.78	4.223012425	-189.44
29.70	-202.61	-205.94	-193.22	-190.15	-197.13	-183.37	-184.86	-205.94	9.343045472	-192.29	6.597267282	-200.59
29.73	-191.49	-201.04	-194.67	-196.39	-186.26	-194.10	-192.40	-205.18	6.880196417	-194.87	4.861510987	-195.73
29.75	-210.66	-196.23	-199.94	-196.23	-184.22	-190.15	-205.01	-210.16	10.58390787	-197.16	7.494782767	-202.28
29.78	-195.47	-197.29	-183.22	-200.13	-188.79	-212.24	-191.52	-200.13	9.179501602	-198.56	7.653444741	-191.99
29.80	-190.28	-211.60	-193.44	-197.25	-193.44	-188.30	-190.15	-200.64	5.055888459	-193.96	11.50497921	-198.44
29.83	-204.22	-215.12	-197.69	-207.04	-198.20	-206.52	-215.67	-199.22	7.06250969	-205.33	8.809386742	-205.68
29.85	-191.27	-203.16	-203.16	-185.82	-203.16	-198.71	-207.57	-194.33	8.373149672	-197.92	6.866192446	-199.19
29.88	-195.08	-190.53	-199.50	-190.15	-198.71	-190.53	-206.35	-198.71	6.742790068	-196.89	4.482723248	-195.04
29.90	-190.39	-181.90	-205.82	-190.15	-177.10	-193.56	-196.90	-188.52	7.515928875	-189.25	12.12857983	-192.70
29.93	285.21	-203.56	-197.41	-181.90	-206.23	-204.89	-200.01	-206.23	10.35742477	-199.85	280.4342086	-38.58
29.95	-198.05	-193.56	-202.24	-204.89	-186.79	-198.71	-195.22	-197.80	6.571100478	-196.68	4.34078679	-197.95
29.98	-210.96	-194.33	-194.45	-190.15	-205.30	-192.29	-190.15	-207.57	8.610860885	-197.09	9.565294988	-199.91
30.00	-188.65	-205.82	-198.71	-200.41	-198.71	-200.41	-191.79	-198.71	3.575147572	-198.00	8.63006607	-197.72
30.03	-203.57	-198.71	-195.61	-177.32	-179.02	-201.84	-195.61	-193.17	10.7386659	-189.39	4.014117443	-199.30
30.05	-187.03	-190.91	-183.37	-190.91	-198.71	-207.57	-184.11	-197.92	8.832368086	-195.84	3.77199333	-187.10
30.08	-191.54	-198.71	-190.15	-194.72	-194.06	-185.67	-194.06	-199.38	4.949212258	-193.58	4.591825188	-193.46
30.10	-187.14	-198.82	-198.71	-198.59	-198.71	-207.57	-190.38	-198.71	6.082489427	-198.79	6.712300057	-194.89
30.13	-188.11	-197.57	-202.52	-193.83	-199.85	-199.85	-190.15	-204.85	5.750299164	-197.70	7.319125304	-196.07
30.15	-203.17	-202.33	-205.46	-198.71	-205.46	-204.41	-189.17	-197.68	6.510332634	-199.09	1.621240219	-203.65
30.18	-204.22	-204.61	-204.61	-190.15	-198.71	-190.22	-179.23	-190.15	6.916238227	-189.69	0.224672497	-204.48
30.20	-188.87	-190.15	-192.02	-195.80	-196.78	-188.30	-185.52	-205.58	7.887636981	-194.40	1.583379804	-190.35
30.23	-193.53	-205.54	-200.69	-179.31	-207.57	-205.54	-198.71	-192.06	11.4461737	-196.64	6.040338519	-199.92
30.25	-195.47	-187.24	-198.71	-190.15	-210.74	-198.71	-201.56	-190.15	8.637944517	-198.26	5.913599993	-193.80
30.28	-194.42	-190.15	-183.89	-184.90	-196.58	-175.86	-199.78	-184.90	9.722760319	-188.40	5.293685413	-189.49
30.30	-187.03	-190.15	-199.94	-193.79	-202.47	-191.34	-203.73	-203.73	5.970842479	-199.01	6.735751145	-192.37
30.33	-231.87	-198.54	-198.71	-182.20	-182.20	-189.99	-216.59	-198.87	14.39305703	-193.97	19.19632143	-209.71
30.35	-195.47	-194.10	-189.59	-185.71	-185.16	-203.40	-198.71	-194.10	7.993707027	-193.42	3.077076817	-193.05
30.38	-210.93	-183.29	-191.59	-199.45	-206.03	-197.96	-198.71	-207.57	4.499320988	-201.95	14.18389176	-195.27
30.40	-201.01	-206.78	-190.15	-190.15	-189.42	-193.22	-201.11	-197.94	5.047415838	-194.37	8.444970172	-199.31
30.43	-211.54	-198.71	-198.71	-215.00	-209.29	-183.44	-193.36	-183.44	14.62881199	-196.90	7.411606129	-202.98
30.45	-185.17	-211.97	-192.33	-200.97	-205.25	-198.71	-205.25	-194.24	4.662942516	-200.88	13.87410812	-196.49
30.48	-198.00	-204.94	-195.13	-198.71	-198.71	-193.65	-196.16	-216.76	9.168940251	-200.80	5.039985645	-199.36
30.50	-204.22	-198.71	-197.36	-188.86	-188.86	-197.36	-190.15	-211.04	9.509283696	-195.25	3.632069984	-200.10
30.53	-207.78	-207.57	-205.73	-181.90	-191.77	-190.15	-197.04	-198.71	6.629911179	-191.91	1.130209579	-207.03
30.55	-195.90	-190.15	-199.15	-198.27	-190.57	-197.83	-198.27	-182.72	6.873418013	-193.53	4.555717766	-195.07
30.58	-213.31	-198.68	-190.13	-186.00	-194.38	-190.15	-203.09	-212.11	10.49018072	-197.15	11.72617502	-200.71
30.60	-187.47	-190.60	-190.15	-216.26	-190.15	-198.24	-216.26	-190.15	13.2441889	-202.21	1.691754476	-189.41
30.63	-204.22	-191.93	-193.49	-188.38	-190.15	-186.86	-181.90	-207.57	9.775508599	-190.97	6.689491307	-196.55
30.65	-196.83	-198.71	-190.15	-197.34	-190.15	-206.15	-197.34	-204.74	6.479493131	-199.15	4.495867528	-195.23
30.68	-206.82	-193.98	-198.71	-186.66	-207.57	-204.96	-207.57	-190.15	10.15534174	-199.38	6.491491808	-199.84
30.70	-213.29	-187.96	-194.59	-205.22	-198.71	-181.90	-186.18	-205.22	10.85494901	-195.45	13.13234651	-198.61
30.73	-202.56	-186.48	-186.48	-207.57	-184.94	-184.94	-205.89	-207.57	12.10938765	-198.18	9.286241088	-191.84
30.75	-179.49	-201.91	-190.15	-190.15	-204.29	-201.06	-207.57	-210.01	7.744602777	-202.62	11.21401063	-190.52
30.78	-195.47	-197.99	-182.57	-183.24	-206.09	-207.57	-206.09	-198.71	10.16802194	-200.34	8.272861553	-192.01
30.80	-191.47	-199.24	-198.71	-195.17	-207.57	-194.13	-198.17	-194.65	5.609212623	-197.94	4.340415036	-196.47
30.83	-195.65	-198.71	-207.57	-216.16	-198.52	-198.52	-207.18	-198.71	7.841923989	-203.82	6.191866223	-200.64
30.85	-199.16	-180.71	-199.99	-198.71	-198.71	-186.59	-201.15	-207.57	7.602149736	-198.55	10.90116297	-193.29
30.88	-204.22	-192.27	-204.20	-190.15	-198.71	-190.15	-190.15	-192.27	3.70437367	-192.29	6.891653314	-200.23
30.90	-201.36	-195.63	-184.53	-190.15	-190.15	-195.63	-198.71	-198.71	4.311240601	-194.67	8.559830159	-193.84
30.93	-197.45	-192.09	-203.46	-190.15	-194.04	-203.46	-194.74	-205.51	6.581707827	-197.58	5.690693675	-197.67
30.95	-188.85	-193.85	-210.70	-193.85	-198.71	-205.61	-194.93	-191.99	5.391744034	-197.02	11.45176438	-197.80
30.98	-204.22	-207.57	-184.62	-201.62	-201.63	-192.97	-198.71	-207.57	5.302783126	-200.50	12.39588636	-198.80
31.00	-196.45	-198.71	-181.90	-198.71	-191.11	-199.70	-190.15	-206.54	6.755414665	-197.24	9.124055738	-192.35
31.03	-209.28	-199.80	-197.62	-198.71	-198.71	-203.65	-212.70	-208.70	6.180660526	-204.49	6.198601356	-202.23
31.05	-187.29	-182.07	-190.24	-198.71	-190.41	-190.33	-190.15	-207.38	7.627593232	-195.40	4.138412622	-186.53
31.08	-178.88	-194.03	-202.73	-197.98	-194.03	-203.47	-216.76	-194.03	9.492009993	-201.26	12.06867479	-191.88
31.10	-188.58	-206.73	-207.57	-190.15	-207.57	-199.52	-176.14	-199.52	12.01376357	-194.58	10.72817014	-200.96
31.13	-184.11	-193.15	-196.18	-210.79	-195.64	-192.61	-195.64	-195.64	7.23571748	-198.06	6.281888055	-191.15
31.15	-197.17	-196.99	-211.17	-211.28	-196.99	-195.29	-193.49	-193.49	7.503006357	-198.11	8.131935428	-201.78
31.18	-172.97	-192.26	-192.26	-190.16	-214.43	-192.26	-203.09	-212.12	11.09221518	-202.41	11.14142069	-185.83
31.20	-198.07	-186.84	-196.09	-202.19	-204.02	-198.71	-198.71	-201.35	2.29973091	-200.99	5.996661198	-193.67
31.23	-185.82	-192.62	-197.43	-196.17	-191.38	-192.62	-177.40	-206.25	10.38875607	-192.77	5.837238407	-191.96
31.25	-218.83	-191.74	-197.07	-190.15	-190.15	-200.36	-202.26	-209.54	8.349710551	-198.49	14.35227309	-202.55
31.28	-187.73	-198.71	-199.07	-199.45	-207.19	-190.51	-198.34	-207.57	7.077768318	-200.61	6.445305172	-195.17
31.30	-191.29	-194.47	-190.15	-198.87	-198.71	-203.01	-181.74	-203.01	8.825626457	-197.07	2.23965804	-191.97
31.33	-194.41	-182.40	-198.17	-191.19	-198.71	-207.02	-191.19	-191.71	6.953802617	-195.96	8.238883102	-191.66
31.35	-196.84	-204.11	-198.71	-207.57	-190.15	-195.36	-198.71	-204.11	6.911292833	-199.18	3.775573455	-199.88
31.38	-194.05	-191.55	-188.76	-206.08	-198.71	-195.84	-183.24	-198.71	8.332562964	-196.51	2.64435673	-191.45
31.40	-201.72	-202.53	-198.71	-200.04	-208.96	-201.18	-198.71	-211.53	5.765323296	-204.08	2.012977548	-200.98
31.43	-193.83	-209.30	-196.37	-198.71	-203.45	-198.71	-186.31	-200.38	6.552719173	-197.51	8.298162525	-199.83
31.45	-204.22	-184.81	-193.17	-198.71	-207.57	-195.62	-207.57	-197.16	5.806819589	-201.33	9.736007071	-194.06
31.48	-204.22	-181.90	-191.17	-198.71	-192.28	-198.71	-193.31	-200.92	3.767596208	-196.78	11.2133016	-192.43
31.50	-194.83	-206.90	-183.11	-198.71	-198.06	-183.71	-198.06	-197.41	6.432301925	-195.19	11.89893746	-194.95
31.53	-191.40	-194.20	-185.43	-202.90	-202.90	-186.17	-198.71	-198.71	6.871847052	-197.88	4.476747273	-190.34
31.55	-195.21	-198.45	-198.96	-207.31	-190.40	-198.96	-215.93	-207.31	9.676894386	-203.98	2.032735637	-197.54
31.58	-199.09	-207.57	-198.71	-195.09	-190.15	-200.13	-198.71	-195.88	3.855247632	-195.99	5.012373274	-201.79
31.60	-209.61	-206.37	-199.87	-189.03	-207.57	-198.71	-205.17	-199.87	7.178115812	-200.07	4.958894004	-205.28
31.63	-204.22	-198.71	-192.81	-204.75	-190.15	-190.15	-204.75	-208.09	8.713450869	-199.58	5.706275684	-198.58
31.65	-189.01	-183.83	-185.78	-207.57	-194.18	-196.22	-196.64	-214.55	8.827475657	-201.83	2.613070445	-186.21
31.68	-193.67	-196.88	-188.39	-198.71	-191.92	-203.80	-201.94	-196.88	4.630283568	-198.65	4.286938281	-192.98
31.70	-207.05	-204.73	-201.70	-192.83	-190.15	-184.68	-198.92	-207.57	8.775024473	-194.83	2.684748655	-204.49
31.73	-211.33	-206.61	-197.78	-200.56	-189.26	-196.86	-183.63	-192.85	6.582599294	-192.63	6.877796531	-205.24
31.75	-209.20	-203.58	-189.24	-186.44	-197.76	-202.62	-197.76	-207.57	7.84071059	-198.43	10.29481691	-200.67
31.78	-204.24	-216.72	-198.69	-198.71	-198.69	-198.69	-198.71	-190.15	3.821382709	-196.99	9.236779216	-206.55
31.80	-208.26	-204.42	-185.58	-206.68	-203.54	-190.99	-198.71	-194.81	6.351327719	-198.94	12.14164282	-199.42
31.83	-211.41	-215.81	-196.94	-198.71	-184.38	-191.87	-191.87	-191.87	5.066671264	-191.74	9.874670486	-208.06
31.85	-201.49	-198.71	-204.47	-190.15	-198.71	-195.71	-201.74	-201.74	4.862642823	-197.61	2.880833412	-201.56
31.88	-200.58	-190.15	-203.89	-193.63	-205.72	-196.92	-190.15	-200.50	6.039018103	-197.39	7.169323016	-198.21
31.90	-199.67	-200.83	-190.15	-205.40	-201.10	-203.24	-183.87	-207.57	9.461110665	-200.23	5.85779385	-196.88
31.93	-198.14	-201.42	-204.16	-190.15	-196.02	-187.56	-199.32	-190.15	4.855149077	-192.64	3.012100641	-201.24
31.95	-196.66	-191.32	-183.02	-190.15	-203.86	-190.15	-197.50	-199.91	6.066647847	-196.31	6.872639554	-190.33
31.98	-193.99	-190.15	-180.50	-200.21	-196.61	-200.21	-200.21	-203.87	2.563722081	-200.22	6.949455678	-188.21
32.00	-204.22	-225.62	-190.73	-207.26	-207.26	-199.00	-207.26	-190.15	7.621212515	-202.19	17.59763336	-206.86
32.03	-199.34	-203.26	-194.54	-189.85	-202.94	-194.54	-190.15	-202.94	6.528710551	-196.09	4.365245736	-199.05
32.05	-212.00	-175.03	-198.10	-216.76	-199.92	-175.58	-214.81	-206.94	16.62786001	-202.80	18.67585513	-195.04
32.08	-187.03	-202.02	-190.15	-200.83	-193.35	-198.71	-195.43	-193.35	3.335170472	-196.33	7.911673546	-193.07
32.10	-187.03	-195.70	-198.71	-194.21	-191.61	-190.15	-184.73	-202.91	6.665849146	-192.72	6.063842437	-193.81
32.13	-201.79	-192.47	-190.15	-184.13	-193.97	-198.71	-196.33	-194.81	5.584849416	-193.59	6.159352256	-194.80
32.15	-187.03	-205.08	-197.26	-197.26	-205.08	-198.71	-194.86	-190.15	5.465510378	-197.21	9.052500933	-196.45
32.18	-192.56	-212.03	-200.19	-190.15	-203.00	-180.52	-191.59	-198.71	8.63518541	-192.79	9.809638587	-201.59
32.20	-190.21	-179.99	-198.71	-207.57	-192.15	-195.40	-198.71	-195.40	5.91129217	-197.85	9.372449413	-189.64
32.23	-204.22	-207.57	-198.13	-198.13	-200.44	-182.43	-175.49	-174.97	12.24751286	-186.29	4.787339803	-203.31
32.25	-187.03	-198.46	-202.97	-203.23	-181.67	-198.71	-194.76	-212.26	11.2734736	-198.12	8.21936858	-196.15
32.28	-196.12	-198.38	-206.89	-206.89	-182.20	-198.38	-207.23	-206.89	10.79554463	-200.32	5.682011183	-200.46
32.30	-209.53	-195.16	-198.71	-203.90	-205.96	-198.71	-185.25	-209.20	9.391826104	-200.60	7.484320678	-201.13
32.33	-187.03	-185.37	-196.25	-199.94	-203.76	-198.71	-206.30	-191.34	5.709484879	-200.01	5.860926344	-189.55
32.35	-201.50	-193.43	-192.74	-204.10	-192.74	-207.57	-204.10	-196.05	6.227156018	-200.91	4.874200829	-195.89
32.38	-191.14	-205.36	-209.96	-192.22	-203.17	-183.90	-200.86	-207.57	9.457302669	-197.55	9.810922751	-202.15
32.40	-211.43	-207.57	-209.30	-203.95	-198.71	-190.15	-181.90	-191.86	8.435582461	-193.31	1.929647416	-209.43
32.43	-204.22	-196.10	-198.28	-207.13	-190.15	-195.68	-199.14	-213.51	9.267228872	-201.12	4.200436652	-199.53
32.45	-188.66	-191.81	-190.15	-207.57	-198.71	-176.25	-205.81	-207.57	13.33042693	-199.18	1.573592665	-190.21
32.48	-196.26	-181.90	-195.58	-194.78	-190.15	-194.78	-199.51	-207.57	6.598760825	-197.36	8.104204586	-191.25
32.50	-195.52	-207.52	-190.20	-198.71	-190.10	-216.71	-207.52	-190.25	11.49310437	-200.66	8.873219081	-197.75
32.53	-190.72	-197.70	-203.61	-190.15	-191.12	-192.91	-190.15	-193.90	1.688769856	-191.65	6.452474278	-197.35
32.55	-195.47	-207.57	-198.71	-178.27	-206.58	-191.07	-204.62	-198.71	11.53352382	-195.85	6.266877141	-200.58
32.58	-210.32	-201.67	-201.67	-210.64	-198.71	-195.78	-213.48	-184.65	11.70410801	-200.65	4.992051565	-204.55
32.60	-193.64	-205.65	-203.74	-200.57	-196.85	-190.15	-205.65	-196.85	5.688076239	-198.02	6.455465158	-201.01
32.63	-204.22	-192.13	-192.13	-196.67	-196.67	-190.15	-196.67	-194.12	2.855142146	-194.86	6.98049707	-196.16
32.65	-198.21	-213.81	-184.49	-189.76	-195.95	-190.15	-198.71	-207.57	7.305834203	-196.43	14.66960653	-198.84
32.68	-203.06	-190.15	-190.15	-215.55	-198.71	-196.45	-178.04	-196.45	13.29347788	-197.04	7.453658912	-194.45
32.70	-191.87	-198.71	-198.71	-200.07	-186.63	-198.71	-203.79	-183.17	9.019525159	-194.47	3.94599162	-196.43
32.73	-179.30	-198.71	-190.37	-216.03	-190.15	-190.37	-207.10	-207.10	11.45018543	-202.15	9.733498833	-189.46
32.75	-195.47	-211.89	-194.61	-198.26	-203.33	-182.32	-199.16	-193.73	8.048515769	-195.36	9.738092664	-200.66
32.78	-187.03	-183.80	-181.90	-191.46	-190.81	-190.81	-206.87	-190.81	7.117029838	-194.15	2.593516894	-184.24
32.80	-197.71	-208.57	-201.95	-206.58	-192.34	-184.92	-200.98	-190.15	8.689142938	-194.99	5.474474445	-202.74
32.83	-197.04	-211.71	-193.23	-191.68	-195.56	-198.71	-198.71	-222.79	12.25113602	-201.49	9.759061566	-200.66
32.85	-197.77	-190.69	-194.11	-201.03	-202.81	-192.40	-198.71	-198.71	3.939645143	-198.73	3.53681601	-194.19
32.88	-185.84	-211.47	-205.01	-211.47	-192.56	-180.74	-196.23	-201.21	11.29164794	-196.44	13.32797717	-200.77
32.90	-202.78	-192.89	-201.55	-207.57	-215.25	-197.30	-197.30	-190.15	9.87557488	-201.51	5.387571377	-199.07
32.93	-198.84	-200.63	-196.79	-198.71	-204.08	-198.71	-195.33	-204.08	3.815406745	-200.18	1.920130625	-198.76
32.95	-179.35	-216.22	-207.57	-198.20	-207.57	-206.00	-198.20	-208.10	5.002905452	-203.61	19.28244121	-201.05
32.98	-213.29	-207.68	-194.34	-212.18	-194.44	-203.04	-198.71	-190.05	8.497595962	-199.68	9.734432725	-205.10
33.00	-204.22	-199.91	-198.71	-207.16	-182.64	-190.54	-190.15	-198.71	9.367462042	-193.84	2.898370815	-200.94
33.03	-204.22	-213.03	-200.42	-193.55	-202.23	-197.01	-205.81	-195.23	5.109949468	-198.77	6.469734828	-205.89
33.05	-195.47	-200.01	-183.11	-200.01	-206.22	-200.01	-192.68	-207.57	5.9404662	-201.30	8.74512913	-192.87
33.08	-187.03	-191.77	-207.57	-201.32	-196.12	-192.67	-197.79	-204.90	4.71645701	-198.56	10.75721871	-195.46
33.10	-197.53	-186.05	-190.15	-198.71	-192.29	-196.50	-200.93	-194.46	3.402240874	-196.58	5.814610308	-191.24
33.13	-195.47	-185.31	-198.71	-193.44	-197.02	-183.48	-198.71	-205.83	8.183543995	-195.69	6.990348429	-193.16
33.15	-206.76	-190.15	-196.24	-202.49	-190.15	-195.61	-204.36	-190.15	6.692538149	-196.55	8.403526142	-197.72
33.18	-195.47	-199.49	-190.15	-191.67	-183.36	-190.91	-197.92	-199.49	6.41984778	-192.67	4.68539207	-195.04
33.20	-208.37	-198.04	-194.72	-211.78	-195.37	-181.90	-194.72	-202.76	11.03494147	-197.30	7.117524623	-200.37
33.23	-187.14	-182.01	-207.57	-198.71	-198.71	-190.27	-190.27	-190.38	4.600520532	-193.67	13.52321515	-192.24
33.25	-191.77	-182.97	-198.71	-203.68	-196.42	-186.53	-201.35	-202.52	7.034168618	-198.10	7.887121091	-191.15
33.28	-196.48	-206.51	-198.71	-198.71	-185.75	-182.85	-183.82	-191.14	6.566485866	-188.45	5.266420094	-200.57
33.30	-198.41	-190.07	-213.60	-210.66	-204.52	-193.02	-201.68	-201.60	6.358967769	-202.30	11.93306441	-200.69
33.33	-191.68	-183.70	-208.59	-198.71	-185.52	-203.60	-187.36	-202.60	8.545313134	-195.56	12.70686836	-194.66
33.35	-182.53	-195.92	-196.74	-192.06	-190.15	-196.74	-193.98	-193.98	2.460714231	-193.38	7.979480452	-191.73
33.38	-201.14	-213.73	-192.90	-210.74	-195.88	-190.15	-195.88	-195.88	7.69441903	-197.71	10.48932914	-202.59
33.40	-195.47	-205.38	-192.21	-190.15	-207.57	-190.15	-184.88	-191.18	8.624984364	-192.79	6.85827956	-197.69
33.43	-182.35	-193.79	-203.72	-198.71	-180.76	-191.33	-198.71	-197.49	7.696946432	-193.40	10.69509258	-193.29
33.45	-195.62	-207.41	-207.74	-207.41	-198.71	-190.15	-216.43	-190.45	11.31966574	-200.63	6.901025325	-203.59
33.48	-183.20	-211.82	-202.80	-189.58	-203.40	-195.26	-203.40	-198.71	5.85626193	-198.07	14.63277293	-199.27
33.50	-213.29	-197.96	-198.71	-200.21	-192.33	-199.45	-198.71	-207.57	5.423163626	-199.65	8.641960388	-203.32
33.53	-197.85	-195.57	-198.71	-204.33	-176.78	-204.33	-181.90	-201.88	13.398653	-193.84	1.619143168	-197.38
33.55	-188.61	-200.37	-207.57	-200.37	-197.06	-191.75	-204.17	-200.37	4.647493538	-198.74	9.573440305	-198.85
33.58	-193.53	-214.36	-194.53	-202.96	-182.16	-198.71	-205.25	-202.96	9.386374322	-198.41	11.74764418	-200.81
33.60	-187.03	-198.71	-196.16	-192.63	-202.32	-203.88	-207.57	-207.57	6.130171584	-202.80	6.140864601	-193.96
33.63	-201.49	-196.04	-203.44	-190.15	-191.45	-206.19	-213.90	-200.05	10.01176367	-200.35	3.834899221	-200.32
33.65	-193.81	-213.07	-185.15	-190.15	-195.26	-188.53	-204.01	-204.01	7.382856611	-196.39	14.29163319	-197.34
33.68	-195.47	-225.80	-207.12	-199.58	-206.67	-190.15	-198.71	-206.67	6.841980918	-200.36	15.3030089	-209.46
33.70	-199.79	-207.57	-194.41	-190.15	-194.44	-198.71	-194.44	-203.12	4.921953323	-196.17	6.619813709	-200.59
33.73	-211.80	-189.24	-198.24	-199.65	-190.60	-198.24	-181.90	-190.15	7.154692895	-192.11	11.35200765	-199.76
33.75	-183.78	-204.04	-193.48	-207.57	-195.30	-188.38	-186.86	-207.57	10.04373714	-197.14	10.1317514	-193.77
33.78	-204.22	-207.57	-195.97	-190.15	-192.82	-206.15	-192.82	-203.33	7.170129573	-197.05	5.971482039	-202.59
33.80	-184.64	-207.57	-192.60	-201.24	-195.08	-178.52	-192.60	-214.06	12.95603699	-196.30	11.64597022	-194.94
33.83	-208.49	-198.71	-209.95	-205.22	-201.00	-201.00	-198.71	-198.71	2.660029927	-200.92	6.114965828	-205.72
33.85	-195.47	-212.66	-207.57	-204.24	-183.41	-190.15	-198.71	-183.41	9.296657631	-191.98	8.831808178	-205.23
33.88	-193.18	-207.57	-201.91	-198.71	-187.91	-190.15	-187.91	-193.25	4.542404565	-191.58	7.253212034	-200.89
33.90	-212.53	-215.23	-198.71	-198.71	-198.71	-198.71	-182.56	-207.57	9.064315522	-197.25	8.86581323	-208.82
33.93	-208.44	-203.37	-203.37	-194.65	-198.71	-194.13	-198.71	-207.03	5.164640725	-198.64	2.92912594	-205.06
33.95	-204.22	-199.09	-216.35	-190.34	-206.98	-182.25	-198.71	-216.56	13.48602623	-198.97	8.865223512	-206.55
33.98	-179.92	-193.76	-198.71	-195.02	-185.38	-184.16	-198.71	-202.44	8.092780876	-193.14	9.734253371	-190.80
34.00	-195.47	-192.28	-205.31	-207.57	-190.15	-196.52	-198.71	-208.71	7.802464876	-200.33	6.791947695	-197.68
34.03	-207.41	-207.57	-184.52	-193.16	-201.83	-207.88	-204.68	-198.71	5.656447977	-201.25	13.26151194	-199.83
34.05	-193.50	-196.71	-192.09	-185.66	-194.73	-210.39	-188.23	-196.71	9.654024846	-195.14	2.367283859	-194.10
34.08	-188.84	-200.61	-193.84	-194.94	-200.61	-202.53	-200.61	-198.71	2.876486603	-199.48	5.907142747	-194.43
34.10	-201.26	-207.57	-204.59	-190.13	-204.58	-184.62	-181.91	-201.63	10.11103524	-192.57	3.15822272	-204.48
34.13	-197.43	-197.71	-199.70	-200.70	-198.71	-192.07	-197.71	-215.70	8.830513829	-200.98	1.234959571	-198.28
34.15	-183.42	-197.63	-189.11	-208.69	-198.71	-191.19	-194.92	-211.56	8.789994157	-201.01	7.149205687	-190.05
34.18	-204.13	-207.39	-190.32	-190.07	-207.57	-207.48	-207.48	-207.57	7.809042443	-204.04	9.064393854	-200.61
34.20	-210.97	-202.73	-198.71	-202.73	-198.71	-198.71	-188.74	-194.75	5.279838942	-196.73	6.250504976	-204.13
34.23	-195.47	-215.89	-206.72	-182.66	-190.15	-182.66	-190.94	-198.71	6.702005168	-189.02	10.22646278	-206.03
34.25	-201.08	-204.40	-193.14	-195.64	-201.81	-198.71	-193.14	-210.22	6.622300263	-199.90	5.783501486	-199.54
34.28	-198.90	-195.20	-193.50	-205.79	-198.71	-188.49	-196.99	-207.57	7.630183711	-199.51	2.758354071	-195.87
34.30	-204.22	-209.84	-196.54	-203.10	-205.33	-192.26	-194.39	-207.57	6.806418647	-200.53	6.678044833	-203.53
34.33	-198.08	-184.36	-190.15	-183.59	-189.36	-201.35	-199.52	-186.85	7.876394512	-192.14	6.887188597	-190.86
34.35	-217.16	-183.08	-184.28	-198.71	-201.26	-190.15	-191.38	-207.57	7.211737323	-197.81	19.33816065	-194.84
34.38	-202.55	-200.35	-193.59	-195.19	-203.93	-209.27	-195.19	-202.00	6.029065481	-201.12	4.670274664	-198.83
34.40	-213.29	-181.90	-207.57	-197.98	-199.07	-199.07	-207.19	-206.82	4.570118644	-202.03	16.71913987	-200.92
34.43	-208.80	-198.71	-190.15	-190.15	-194.82	-190.15	-194.48	-207.57	7.149847282	-195.43	9.336711794	-199.22
34.45	-188.06	-168.61	-198.71	-190.67	-207.01	-198.17	-199.25	-190.67	6.830181194	-197.15	15.26326619	-185.12
34.48	-213.29	-207.57	-198.71	-207.57	-193.42	-190.15	-192.08	-186.35	8.087406698	-193.91	7.346980206	-206.52
34.50	-188.41	-192.96	-191.55	-198.71	-198.71	-176.55	-198.71	-213.67	13.27313517	-197.27	2.329667736	-190.97
34.53	-187.03	-205.04	-202.53	-205.04	-207.57	-190.15	-192.53	-203.67	7.88640581	-199.79	9.757797169	-198.20
34.55	-197.80	-196.36	-202.74	-205.15	-187.89	-194.05	-187.89	-198.71	7.38719475	-194.74	3.346205335	-198.97
34.58	-205.81	-198.71	-205.97	-213.46	-198.71	-200.26	-184.80	-197.16	10.19321412	-198.88	4.148609986	-203.49
34.60	-200.91	-198.71	-195.47	-195.47	-195.47	-200.91	-207.57	-190.15	6.60470486	-197.91	2.73529107	-198.36
34.63	-202.90	-207.57	-175.09	-190.15	-199.35	-183.10	-206.91	-206.91	10.50718785	-197.28	17.5611739	-195.19
34.65	-204.22	-193.83	-198.32	-203.29	-194.58	-194.58	-185.81	-198.71	6.454217437	-195.39	5.209739825	-198.79
34.68	-187.28	-207.84	-190.40	-190.40	-190.40	-190.15	-198.97	-199.23	4.810973025	-193.83	11.08301013	-195.18
34.70	-231.68	-203.83	-197.28	-207.57	-193.69	-190.15	-190.15	-197.28	7.229812162	-195.77	18.26812864	-210.93
34.73	-198.95	-213.03	-191.28	-197.54	-206.36	-191.28	-199.88	-191.28	6.350974734	-197.27	11.02858134	-201.09
34.75	-198.18	-198.71	-204.76	-210.96	-201.97	-184.46	-201.97	-184.46	11.81738068	-196.76	3.65406974	-200.55
34.78	-195.47	-194.19	-196.64	-185.79	-198.71	-200.79	-194.19	-192.16	5.884249258	-194.33	1.227087176	-195.43
34.80	-197.28	-207.57	-191.92	-195.50	-193.70	-205.69	-200.54	-193.70	5.208908609	-197.83	7.954920066	-198.92
34.83	-195.70	-207.57	-210.44	-193.04	-193.04	-204.50	-195.74	-207.81	6.880299333	-198.83	7.817250062	-204.57
34.85	-188.79	-199.63	-205.67	-206.62	-198.71	-199.63	-206.62	-206.62	4.094678836	-203.64	8.553151203	-198.03
34.88	-183.36	-203.58	-193.93	-191.06	-202.62	-193.93	-197.77	-206.60	6.312965928	-198.40	10.11333142	-193.62
34.90	-187.04	-198.69	-190.13	-198.71	-198.74	-181.94	-190.17	-198.71	7.520487135	-193.65	6.033357547	-191.96
34.93	-194.61	-212.59	-202.65	-197.83	-198.71	-190.15	-190.15	-187.23	5.129495911	-192.81	9.006994529	-203.28
34.95	-211.41	-191.01	-198.71	-190.15	-191.01	-190.15	-214.86	-206.65	11.5061396	-198.56	10.29978858	-200.37
34.98	-201.49	-195.71	-198.71	-195.71	-192.76	-201.41	-198.71	-201.74	3.833266853	-198.06	2.887683711	-198.63
35.00	-190.47	-195.41	-185.26	-200.51	-191.89	-186.71	-203.88	-185.26	8.264600702	-193.65	5.071375775	-190.38
35.03	-204.51	-200.82	-198.71	-198.71	-205.40	-190.15	-200.82	-203.24	5.883875085	-199.66	2.936986689	-201.34
35.05	-207.62	-190.15	-211.02	-204.79	-184.43	-193.36	-199.31	-202.03	8.100345233	-196.78	11.19884888	-202.93
35.08	-202.99	-191.31	-189.00	-189.00	-192.48	-199.91	-203.87	-185.27	7.677346868	-194.10	7.502755734	-194.43
35.10	-188.45	-203.86	-202.34	-190.15	-211.34	-190.15	-205.39	-200.20	9.356967405	-199.45	8.490254946	-198.22
35.13	-179.42	-207.27	-198.41	-198.41	-198.71	-198.41	-215.82	-225.31	12.53670652	-207.33	14.22548664	-195.03
35.15	-195.78	-199.02	-194.23	-198.71	-199.02	-190.15	-181.90	-181.90	8.484992115	-190.33	2.443824688	-196.35
35.18	-203.59	-215.45	-199.32	-199.93	-198.71	-198.09	-199.32	-183.04	7.176836201	-195.82	8.359607536	-206.12
35.20	-202.05	-211.01	-191.27	-198.71	-196.59	-193.35	-200.84	-198.71	2.831919766	-197.64	9.880266051	-201.44
35.23	-200.40	-198.71	-213.52	-206.00	-204.45	-190.15	-206.00	-191.62	8.039387173	-199.65	8.110984344	-204.21
35.25	-197.83	-204.26	-186.38	-186.38	-194.80	-196.33	-192.46	-197.15	4.32468394	-193.43	9.05898619	-196.16
35.28	-194.05	-207.57	-209.07	-223.60	-207.57	-190.15	-192.50	-215.71	14.49213426	-205.91	8.272819648	-203.56
35.30	-195.47	-190.15	-204.53	-209.11	-191.58	-191.58	-191.58	-186.06	8.787115388	-193.98	7.268655478	-196.71
35.33	-195.47	-193.38	-202.06	-198.71	-193.38	-200.77	-204.15	-205.46	4.789979249	-200.49	4.52755013	-196.97
35.35	-196.60	-199.28	-190.70	-184.04	-190.70	-215.54	-183.50	-207.57	14.51316266	-196.27	4.387092348	-195.53
35.38	-199.68	-203.22	-194.27	-190.15	-198.47	-202.98	-198.95	-203.22	5.290005002	-198.75	4.507351191	-199.06
35.40	-195.47	-215.69	-191.76	-215.69	-216.41	-190.47	-190.47	-190.15	14.07086458	-200.64	12.88029339	-200.97
35.43	-190.45	-205.95	-207.57	-203.90	-195.16	-181.90	-195.16	-193.62	7.86374133	-193.95	9.452417178	-201.32
35.45	-189.40	-199.95	-185.38	-206.29	-185.38	-191.35	-178.43	-198.71	10.92684662	-192.03	7.522813379	-191.58
35.48	-201.51	-208.32	-204.83	-198.71	-176.34	-187.60	-198.71	-195.35	9.534459934	-191.34	3.406506623	-204.89
35.50	-211.02	-198.71	-190.15	-205.36	-192.23	-198.84	-207.57	-198.71	6.083552494	-200.54	10.49239335	-199.96
35.53	-195.47	-196.95	-198.71	-200.47	-196.95	-196.95	-198.71	-186.86	5.308336155	-195.99	1.620360977	-197.04
35.55	-204.22	-210.75	-187.23	-198.71	-195.67	-196.11	-196.11	-201.78	2.586944009	-197.68	12.14523759	-200.73
35.58	-195.47	-192.63	-206.69	-190.97	-207.57	-205.81	-181.90	-167.73	16.72067848	-190.80	7.437153171	-198.26
35.60	-208.30	-199.50	-186.36	-194.78	-197.91	-195.57	-203.51	-197.91	3.412740684	-197.93	11.03768776	-198.05
35.63	-204.33	-198.76	-198.71	-216.76	-198.65	-198.71	-198.65	-190.20	9.753681065	-200.59	3.23121752	-200.60
35.65	-199.29	-194.89	-198.71	-202.58	-197.69	-194.89	-194.89	-181.90	7.658598643	-194.39	2.391816961	-197.63
35.68	-198.39	-207.57	-214.71	-191.08	-191.08	-197.75	-197.75	-192.01	3.502812789	-193.93	8.179045876	-206.89
35.70	-201.23	-207.57	-190.15	-198.71	-193.12	-190.15	-195.89	-187.44	4.471288198	-193.06	8.817727029	-199.65
35.73	-209.36	-205.65	-183.64	-196.85	-183.64	-190.15	-196.85	-191.96	5.482137541	-191.89	13.90121652	-199.55
35.75	-197.48	-214.59	-211.83	-190.15	-194.11	-194.67	-196.68	-212.43	8.616069677	-197.61	9.181325264	-207.97
35.78	-198.22	-189.77	-204.72	-190.15	-201.49	-195.95	-198.71	-210.88	7.648572509	-199.43	7.493306892	-197.57
35.80	-204.22	-207.57	-192.34	-207.57	-214.35	-207.57	-197.58	-206.40	5.985412776	-206.70	8.003829794	-201.38
35.83	-194.14	-193.73	-216.76	-186.63	-196.39	-202.41	-203.79	-203.79	7.358262672	-198.60	13.18381891	-201.54
35.85	-204.22	-207.57	-181.90	-198.71	-199.15	-198.26	-182.11	-198.71	7.430709023	-195.39	13.95662383	-197.90
35.88	-204.69	-194.61	-189.71	-208.05	-194.61	-202.87	-194.61	-203.33	5.909492351	-200.70	7.63574048	-196.34
35.90	-203.52	-224.02	-206.87	-206.87	-198.02	-182.53	-198.02	-199.39	8.866667923	-196.97	10.99745759	-211.47
35.93	-192.31	-192.35	-200.99	-209.94	-198.71	-179.79	-195.51	-187.97	11.35608486	-194.38	4.996997709	-195.22
35.95	-209.94	-201.90	-195.55	-200.30	-210.03	-198.71	-184.87	-204.30	9.341598358	-199.64	7.211879267	-202.46
35.98	-183.17	-207.57	-187.93	-207.57	-192.39	-207.57	-198.71	-188.45	8.688911076	-198.94	12.93459083	-192.89
36.00	-201.68	-190.15	-218.09	-201.21	-198.71	-201.21	-190.15	-205.00	5.565089125	-199.26	14.0387483	-203.31
36.03	-191.08	-213.76	-210.78	-192.88	-176.48	-187.20	-197.30	-191.51	7.911131816	-189.07	12.32206494	-205.21
36.05	-209.71	-190.15	-202.13	-195.33	-198.71	-196.80	-190.15	-205.60	5.615183177	-197.32	9.860620678	-200.66
36.08	-195.96	-198.71	-198.71	-198.71	-198.20	-190.15	-198.20	-190.15	4.507200894	-195.08	1.582651669	-197.79
36.10	-208.66	-185.94	-198.71	-190.06	-194.24	-194.24	-198.61	-194.44	3.024615821	-194.32	11.38892043	-197.77
36.13	-187.80	-198.71	-197.50	-197.90	-183.03	-198.71	-190.54	-199.11	6.995217525	-193.86	5.979871538	-194.67
36.15	-198.94	-202.23	-203.97	-207.57	-193.55	-188.50	-205.73	-195.23	8.200057648	-198.12	2.55340039	-201.72
36.18	-195.47	-192.69	-200.02	-192.69	-197.40	-204.87	-204.87	-206.22	5.8952042	-201.21	3.699267935	-196.06
36.20	-198.97	-202.26	-204.90	-192.66	-198.71	-191.05	-202.26	-201.31	5.077100279	-197.20	2.970337176	-202.04
36.23	-197.66	-200.93	-196.50	-203.02	-205.44	-196.50	-203.02	-192.30	5.464793216	-200.06	2.297228785	-198.36
36.25	-200.79	-197.02	-193.43	-205.83	-207.57	-205.83	-205.83	-188.53	7.968260575	-202.72	3.68275936	-197.08
36.28	-197.91	-207.57	-201.18	-196.25	-193.18	-201.85	-201.18	-184.20	7.176232334	-195.33	4.912292727	-202.22
36.30	-187.77	-207.57	-197.15	-189.40	-197.93	-182.62	-192.42	-191.66	5.544196431	-190.81	9.905373035	-197.50
36.33	-195.47	-190.78	-189.52	-189.52	-202.77	-202.77	-194.71	-203.43	6.238101431	-198.64	3.134139456	-191.92
36.35	-195.47	-207.70	-182.01	-216.49	-216.36	-207.57	-216.49	-198.58	7.985305885	-211.10	12.84952438	-195.06
36.38	-190.65	-212.74	-185.44	-202.51	-186.53	-193.82	-193.82	-216.76	11.57997705	-198.69	14.49301053	-196.28
36.40	-194.45	-198.71	-191.15	-207.57	-198.71	-183.82	-200.78	-198.71	8.678467119	-197.92	3.788795575	-194.77
36.43	-207.17	-193.03	-201.59	-198.71	-198.80	-192.94	-201.59	-195.85	3.294703166	-197.58	7.121704044	-200.60
36.45	-204.22	-198.71	-212.64	-200.65	-190.15	-190.15	-200.65	-192.03	5.462507369	-194.73	7.01527049	-205.19
36.48	-204.22	-204.67	-185.58	-192.05	-207.57	-205.54	-200.68	-193.97	6.856021869	-199.96	10.8914071	-198.16
36.50	-189.92	-210.54	-195.70	-213.73	-201.75	-195.88	-198.71	-204.64	6.864227074	-202.94	10.63343482	-198.72
36.53	-196.52	-191.17	-192.20	-191.17	-190.15	-182.88	-175.84	-204.30	10.61349081	-188.87	2.833803899	-193.30
36.55	-201.64	-196.18	-193.79	-194.99	-194.99	-194.99	-197.50	-193.79	1.357817371	-195.25	4.01963346	-197.20
36.58	-195.02	-198.86	-182.32	-198.71	-190.15	-190.30	-207.26	-190.30	7.600516727	-195.34	8.652473043	-192.07
36.60	-199.50	-207.57	-186.27	-204.02	-199.31	-207.57	-208.20	-194.68	5.732145767	-202.75	10.75489508	-197.78
36.63	-196.96	-184.01	-176.65	-191.61	-190.88	-197.20	-198.71	-208.35	7.032444375	-197.35	10.27967209	-185.87
36.65	-195.47	-201.88	-196.31	-201.88	-210.86	-201.13	-201.13	-193.21	6.257896103	-201.64	3.482592649	-197.88
36.68	-183.50	-204.16	-198.71	-198.71	-190.15	-211.47	-190.15	-213.22	11.17437052	-200.74	10.70570184	-195.45
36.70	-191.34	-202.97	-178.00	-190.15	-211.99	-196.47	-181.90	-203.23	11.60271464	-196.75	12.4926461	-190.77
36.73	-184.60	-192.64	-187.69	-187.69	-199.72	-195.15	-201.28	-216.76	10.69726514	-200.12	4.055053295	-188.31
36.75	-181.35	-206.19	-204.82	-201.39	-191.44	-207.57	-200.74	-190.15	7.33000744	-198.26	13.96003215	-197.45
36.78	-220.82	-193.52	-198.71	-193.52	-202.20	-202.20	-200.48	-207.57	5.051788281	-201.20	14.49875979	-204.35
36.80	-187.85	-182.30	-190.98	-206.68	-215.38	-207.13	-199.14	-190.15	9.504836162	-203.69	4.39861806	-187.04
36.83	-199.83	-181.86	-194.37	-198.75	-198.71	-203.12	-190.15	-198.75	4.72772261	-197.89	9.212067701	-192.02
36.85	-203.73	-199.18	-206.59	-181.46	-206.59	-207.08	-182.78	-199.18	12.546655	-195.42	3.737685184	-203.17
36.88	-211.03	-195.30	-195.30	-209.50	-188.37	-191.95	-191.67	-200.57	8.598474054	-196.41	9.08147337	-200.55
36.90	-215.21	-198.71	-183.18	-195.96	-204.73	-204.73	-183.18	-198.71	8.84894478	-197.46	16.01498309	-199.03
36.93	-189.44	-200.09	-198.71	-202.40	-204.97	-192.60	-184.26	-211.40	10.71628838	-199.13	5.789494191	-196.08
36.95	-201.89	-188.37	-198.71	-207.57	-180.18	-198.71	-202.88	-201.00	10.51749929	-198.07	7.067721996	-196.32
36.98	-213.29	-209.25	-213.32	-191.71	-193.29	-190.15	-200.33	-184.92	5.579604241	-192.08	2.336809633	-211.95
37.00	-200.97	-198.71	-198.71	-190.15	-212.44	-204.29	-187.92	-191.83	10.5727873	-197.32	1.310046689	-199.46
37.03	-196.17	-189.47	-190.84	-191.52	-198.00	-191.52	-190.84	-206.84	6.853006583	-195.74	3.541580582	-192.16
37.05	-187.03	-202.84	-203.36	-202.84	-199.22	-185.74	-202.84	-203.36	7.484577223	-198.80	9.283294011	-197.74
37.08	-203.42	-216.13	-198.51	-206.96	-207.37	-190.15	-198.51	-199.10	7.106230804	-200.42	9.095330893	-206.02
37.10	-173.17	-197.41	-195.03	-193.75	-193.75	-198.71	-197.41	-198.71	2.531909558	-196.47	13.36072077	-188.54
37.13	-190.19	-191.22	-198.71	-198.71	-189.09	-206.43	-198.71	-192.29	6.700536968	-197.04	4.646933548	-193.37
37.15	-201.37	-201.52	-195.92	-193.17	-198.71	-195.92	-198.71	-204.69	4.274462331	-198.24	3.190351341	-199.60
37.18	-178.88	-205.50	-207.57	-198.71	-196.03	-192.10	-205.50	-196.71	4.923787743	-197.81	15.99942719	-197.32
37.20	-195.47	-193.83	-200.61	-185.45	-190.15	-198.71	-196.82	-207.57	8.471938879	-195.74	3.534664585	-196.64
37.23	-195.47	-207.57	-195.84	-201.64	-179.23	-210.58	-195.84	-192.98	11.56171505	-196.05	6.883796763	-199.63
37.25	-203.21	-189.20	-190.15	-197.72	-207.57	-206.55	-197.72	-191.11	6.886153687	-200.13	7.828514344	-194.19
37.28	-214.42	-205.36	-190.15	-190.15	-190.15	-178.37	-198.71	-193.86	7.512082759	-190.25	12.26575064	-203.31
37.30	-204.22	-207.83	-198.54	-198.71	-207.57	-198.54	-182.13	-198.62	9.231065356	-197.11	4.682553965	-203.53
37.33	-200.18	-190.87	-197.97	-203.48	-198.71	-207.57	-208.34	-212.52	5.24286649	-206.12	4.863997999	-196.34
37.35	-181.16	-183.43	-190.95	-196.25	-199.53	-215.00	-190.95	-199.53	8.960991669	-200.25	5.119852833	-185.18
37.38	-192.96	-201.80	-190.15	-198.18	-195.65	-192.63	-198.71	-193.14	2.792153266	-195.66	6.08082975	-194.97
37.40	-204.22	-205.79	-205.79	-202.25	-196.98	-185.14	-207.57	-198.71	8.315482654	-198.13	0.906273373	-205.26
37.43	-208.72	-185.98	-192.26	-205.33	-194.38	-192.26	-200.89	-190.15	6.324934425	-196.60	11.74576938	-195.65
37.45	-198.08	-204.86	-204.03	-192.71	-192.71	-193.49	-196.08	-196.08	1.736723999	-194.21	3.696576533	-202.32
37.48	-190.67	-223.48	-191.38	-178.53	-206.26	-183.08	-185.46	-199.98	11.85167883	-190.66	18.74313545	-201.84
37.50	-188.86	-193.59	-202.27	-186.76	-198.71	-198.71	-186.76	-198.71	6.543327905	-193.93	6.804334774	-194.91
37.53	-196.18	-207.20	-190.85	-190.15	-190.85	-190.15	-190.85	-207.57	7.64359021	-193.91	8.338801106	-198.08
37.55	-195.65	-198.71	-203.19	-203.19	-203.01	-203.01	-198.52	-194.48	3.871485891	-200.44	3.794373728	-199.18
37.58	-194.93	-198.71	-198.16	-206.45	-198.16	-190.15	-216.18	-191.20	10.95599919	-200.43	2.040113129	-197.27
37.60	-221.19	-204.12	-195.37	-200.07	-198.71	-198.71	-191.47	-198.71	3.440691239	-197.53	13.13271721	-206.89
37.63	-195.47	-198.71	-204.58	-190.15	-191.55	-204.58	-192.97	-198.71	5.98616126	-195.59	4.620733266	-199.59
37.65	-201.72	-187.80	-187.80	-191.46	-190.15	-187.80	-205.05	-200.07	7.321698012	-194.90	8.039898224	-192.44
37.68	-199.44	-196.36	-190.15	-218.53	-207.57	-198.71	-202.73	-207.57	7.426416578	-207.02	4.733389491	-195.32
37.70	-204.22	-211.83	-194.67	-191.65	-198.71	-204.39	-187.19	-198.71	6.737100246	-196.13	8.601219803	-203.57
37.73	-195.47	-200.90	-190.15	-196.53	-190.15	-195.46	-196.53	-196.53	2.772881641	-195.04	5.374623051	-195.51
37.75	-203.56	-206.25	-183.69	-199.35	-184.29	-198.71	-190.15	-207.57	8.997232033	-196.01	12.32432848	-197.83
37.78	-195.47	-198.71	-190.51	-198.71	-198.71	-189.79	-190.51	-189.79	4.760234925	-193.50	4.127542141	-194.89
37.80	-187.54	-215.91	-190.92	-182.14	-190.67	-190.41	-198.97	-190.41	5.950435322	-190.52	15.49472942	-198.12
37.83	-219.54	-195.10	-195.10	-203.83	-202.37	-202.37	-202.37	-206.09	1.627609392	-203.40	14.11253821	-203.25
37.85	-194.31	-199.88	-206.36	-196.37	-182.99	-197.54	-184.09	-190.15	6.73091698	-190.23	6.029043742	-200.18
37.88	-226.86	-210.42	-179.37	-204.76	-195.48	-189.65	-201.45	-210.42	8.066987142	-200.35	24.11655116	-205.55
37.90	-193.43	-198.71	-194.58	-188.15	-181.53	-205.43	-190.15	-198.71	9.354196011	-192.79	2.774574195	-195.57
37.93	-200.52	-198.71	-198.71	-191.92	-201.97	-190.15	-196.89	-197.29	4.698931579	-195.64	1.045171792	-199.31
37.95	-178.88	-182.12	-195.74	-189.92	-198.71	-198.71	-201.95	-195.98	4.515888567	-197.05	8.944873114	-185.58
37.98	-195.47	-198.71	-206.62	-174.76	-204.74	-198.71	-177.25	-198.71	13.78382041	-190.83	5.739203205	-200.27
38.00	-195.47	-193.93	-198.71	-196.68	-194.85	-197.78	-190.15	-215.77	9.792245279	-199.04	2.435985919	-196.04
38.03	-213.26	-190.16	-198.71	-190.16	-198.69	-198.71	-190.15	-207.55	7.257865235	-197.05	11.67904042	-200.71
38.05	-199.36	-210.73	-198.71	-194.82	-202.65	-198.71	-194.82	-194.82	3.496911264	-197.17	6.763853502	-202.93
38.08	-214.23	-189.29	-208.50	-188.43	-192.75	-191.01	-191.88	-198.71	3.797730201	-192.56	13.06563959	-204.01
38.10	-219.40	-201.73	-190.15	-198.71	-198.71	-196.03	-201.73	-195.72	2.44315852	-198.18	14.73032022	-203.76
38.13	-200.56	-195.42	-193.65	-203.87	-193.65	-183.58	-191.89	-196.91	7.400333981	-193.98	3.591675786	-196.54
38.15	-202.08	-196.61	-190.15	-190.15	-177.74	-196.61	-201.12	-198.71	9.38624336	-192.87	5.970118186	-196.28
38.18	-204.22	-192.78	-202.03	-187.55	-198.71	-184.43	-201.43	-201.43	8.109889203	-194.71	6.072929787	-199.67
38.20	-204.22	-207.57	-190.15	-196.33	-178.27	-214.21	-169.38	-206.34	18.79716988	-192.90	9.24374303	-200.65
38.23	-194.01	-198.71	-183.28	-193.66	-183.88	-188.72	-192.21	-203.86	7.398255701	-192.47	7.904015631	-192.00
38.25	-212.98	-207.27	-206.67	-198.71	-181.63	-199.00	-206.67	-198.71	9.214983821	-196.94	3.480703468	-208.97
38.28	-204.55	-207.57	-202.93	-202.60	-190.15	-199.03	-186.14	-207.57	8.833127944	-197.10	2.354866504	-205.02
38.30	-212.63	-207.57	-188.97	-199.94	-207.57	-215.44	-199.32	-190.75	9.32821237	-202.60	12.46350197	-203.06
38.33	-190.18	-193.34	-204.19	-193.34	-200.85	-198.71	-207.57	-198.71	5.138573146	-199.84	7.349306261	-195.90
38.35	-206.91	-198.71	-200.23	-178.07	-206.00	-190.15	-197.19	-191.62	10.23084647	-192.61	4.366285791	-201.95
38.38	-201.79	-186.37	-186.37	-210.05	-192.46	-207.57	-196.34	-180.44	12.00738337	-197.37	8.904608164	-191.51
38.40	-197.88	-190.15	-192.50	-205.07	-192.50	-194.88	-194.88	-188.78	6.044029718	-195.22	3.959451953	-193.51
38.43	-180.24	-193.01	-184.66	-200.18	-186.05	-193.01	-200.18	-194.32	5.872123478	-194.75	6.486261227	-185.97
38.45	-198.78	-195.39	-198.71	-202.06	-196.67	-185.02	-203.37	-207.57	8.700940702	-198.94	1.933000307	-197.63
38.48	-188.11	-199.85	-183.49	-206.40	-189.06	-190.70	-199.85	-190.15	7.590254801	-195.23	8.431415881	-190.48
38.50	-183.03	-198.47	-194.28	-203.22	-198.47	-198.47	-202.75	-202.98	2.474549781	-201.18	7.987343968	-191.93
38.53	-212.57	-216.04	-198.71	-198.71	-191.13	-190.48	-206.87	-207.92	8.311668859	-199.02	9.172427719	-209.11
38.55	-188.92	-190.15	-195.17	-190.15	-193.61	-195.17	-193.61	-198.71	3.094525803	-194.25	3.307819497	-191.41
38.58	-210.66	-206.29	-190.15	-190.15	-190.15	-183.06	-201.20	-201.20	7.899699314	-193.15	10.8040009	-202.37
38.60	-210.48	-189.44	-204.83	-198.71	-196.06	-213.92	-193.45	-204.83	8.179650195	-201.39	10.88860467	-201.59
38.63	-195.47	-194.45	-194.33	-200.86	-196.57	-192.23	-198.71	-214.47	8.399165765	-200.57	0.625253901	-194.75
38.65	-213.29	-213.02	-203.97	-185.18	-202.18	-190.15	-216.76	-200.46	12.21689013	-198.95	5.307523065	-210.09
38.68	-201.11	-199.16	-201.78	-204.89	-204.89	-190.15	-198.71	-187.22	8.214010993	-197.17	1.361096695	-200.68
38.70	-218.07	-197.86	-175.46	-215.85	-205.82	-184.27	-197.86	-199.55	11.56616735	-200.67	21.31560593	-197.13
38.73	-184.77	-202.70	-194.78	-212.54	-198.71	-197.92	-194.78	-207.57	7.440559581	-202.30	8.985345367	-194.08
38.75	-222.56	-207.51	-198.65	-207.57	-198.76	-198.76	-190.21	-207.57	7.279909866	-200.58	12.08654711	-209.57
38.78	-195.47	-193.89	-198.71	-202.58	-185.50	-211.59	-190.15	-199.73	10.32424897	-197.91	2.455979895	-196.02
38.80	-204.22	-190.15	-191.08	-198.71	-198.71	-204.59	-205.58	-205.58	3.608025281	-202.63	7.866077008	-195.15
38.83	-192.59	-201.56	-210.53	-207.57	-193.00	-190.15	-198.71	-187.33	8.022955621	-195.35	8.970717637	-201.56
38.85	-200.42	-180.76	-196.84	-193.79	-193.79	-196.84	-183.64	-190.15	5.060547438	-191.64	10.47359479	-192.67
38.88	-211.14	-196.68	-192.12	-194.10	-192.12	-190.15	-194.10	-203.40	5.091391949	-194.77	9.931231028	-199.98
38.90	-204.22	-187.49	-210.87	-204.71	-195.94	-210.47	-198.71	-204.71	5.696412039	-202.91	12.04625397	-200.86
38.93	-196.58	-191.24	-214.36	-197.58	-198.71	-197.58	-197.58	-215.56	7.927766409	-201.40	12.10358976	-200.73
38.95	-175.53	-205.16	-197.36	-195.05	-198.71	-207.57	-191.45	-200.05	6.048371624	-198.57	15.36213954	-192.68
38.98	-204.22	-216.53	-207.12	-198.93	-198.49	-198.49	-198.49	-216.53	8.02173202	-202.18	6.435778064	-209.29
39.00	-182.70	-191.05	-189.70	-207.57	-186.21	-194.62	-178.09	-207.57	13.03160225	-194.81	4.483258476	-187.82
39.03	-187.03	-189.49	-198.71	-197.34	-182.54	-190.15	-199.39	-215.29	12.21245874	-196.94	6.156097933	-191.74
39.05	-192.32	-179.79	-193.27	-204.26	-193.27	-187.07	-190.15	-204.26	8.027319434	-195.80	7.526008112	-188.46
39.08	-211.60	-205.93	-186.39	-188.62	-190.15	-190.15	-197.12	-213.37	10.31552861	-195.88	13.22874656	-201.31
39.10	-201.87	-186.24	-214.29	-202.83	-181.90	-186.24	-198.71	-203.37	9.909452912	-194.61	14.05891623	-200.80
39.13	-200.45	-201.22	-205.00	-195.02	-190.15	-190.15	-178.47	-201.22	8.352882927	-191.00	2.434921935	-202.22
39.15	-189.71	-183.21	-198.71	-197.31	-206.12	-197.31	-190.15	-197.31	5.665118756	-197.64	7.78203652	-190.54
39.18	-196.95	-185.09	-207.57	-198.71	-200.61	-198.71	-197.21	-198.71	1.209797397	-198.79	11.2487072	-196.54
39.20	-187.98	-198.21	-198.71	-190.63	-191.11	-206.03	-190.63	-189.67	6.959552825	-193.62	6.0556115	-194.96
39.23	-178.80	-190.15	-194.35	-203.05	-194.43	-181.90	-190.24	-198.62	8.116146327	-193.65	8.042151503	-187.77
39.25	-194.66	-198.30	-198.71	-198.71	-190.15	-199.11	-198.71	-207.57	6.162079065	-198.85	2.224547201	-197.22
39.28	-200.67	-200.43	-205.74	-203.98	-203.98	-193.55	-205.79	-202.22	4.839937682	-201.90	2.999637211	-202.28
39.30	-219.81	-201.35	-190.15	-193.98	-197.40	-207.57	-213.96	-208.94	8.359665092	-204.37	14.9792894	-203.77
39.33	-201.58	-193.58	-190.15	-211.26	-196.13	-198.71	-192.66	-184.32	9.823257208	-196.62	5.867113088	-195.11
39.35	-189.15	-212.04	-218.98	-196.50	-196.66	-196.50	-188.18	-200.94	4.640448352	-195.75	15.60754984	-206.72
39.38	-197.13	-191.78	-198.71	-214.96	-200.39	-200.39	-197.03	-202.40	6.940789954	-203.03	3.63123304	-195.87
39.40	-190.02	-210.13	-204.35	-204.35	-198.71	-201.85	-206.88	-198.71	3.573046686	-202.10	10.35495258	-201.50
39.43	-194.70	-215.10	-189.40	-190.90	-188.66	-176.03	-190.90	-206.77	10.92628611	-190.65	13.5679451	-199.74
39.45	-203.56	-194.71	-208.24	-198.71	-198.71	-195.34	-207.57	-199.35	4.548959583	-199.94	6.874231736	-202.17
39.48	-195.47	-190.15	-198.58	-216.49	-207.17	-198.84	-182.14	-207.71	12.96691844	-202.47	4.260758755	-194.73
39.50	-205.41	-197.54	-193.82	-193.82	-212.74	-180.81	-198.71	-201.33	11.62291395	-197.48	5.918650102	-198.92
39.53	-188.01	-198.71	-192.16	-191.15	-191.15	-206.50	-198.71	-207.57	7.953832968	-199.02	5.390265109	-192.96
39.55	-201.19	-192.93	-192.93	-198.71	-173.83	-198.71	-193.04	-204.62	11.87835833	-193.78	4.7688884	-195.69
39.58	-188.88	-205.57	-205.57	-216.76	-200.65	-185.54	-205.57	-205.57	11.32295723	-202.82	9.63394799	-200.01
39.60	-197.41	-207.57	-198.71	-183.73	-181.90	-196.75	-198.71	-192.05	7.559873722	-190.63	5.531563156	-201.23
39.63	-204.22	-198.87	-195.88	-201.57	-192.91	-189.99	-201.74	-204.64	6.338826669	-198.17	4.225556852	-199.66
39.65	-195.47	-199.76	-191.17	-178.72	-182.88	-199.76	-198.71	-198.71	10.1165233	-191.75	4.296315998	-195.47
39.68	-202.99	-211.49	-186.56	-212.76	-190.15	-197.50	-198.71	-190.15	9.244070447	-197.85	12.67601426	-200.35
39.70	-195.32	-198.85	-207.26	-190.01	-181.90	-198.85	-190.15	-199.00	7.167538605	-191.98	6.135316487	-200.48
39.73	-196.07	-216.11	-206.94	-197.49	-207.57	-207.57	-190.15	-198.71	7.403252358	-200.30	10.03359222	-206.37
39.75	-186.31	-206.01	-215.14	-198.71	-190.88	-184.02	-198.71	-215.95	11.92441364	-197.65	14.73653174	-202.49
39.78	-193.09	-202.61	-204.33	-187.14	-193.20	-195.58	-193.20	-210.85	8.874208874	-196.00	6.053689012	-200.01
39.80	-197.11	-211.46	-200.37	-200.37	-197.05	-183.45	-204.15	-197.05	7.816597476	-196.41	7.51977907	-202.98
39.83	-195.47	-188.00	-198.71	-190.15	-198.71	-209.90	-202.97	-205.26	7.475622486	-201.40	5.490125569	-194.06
39.85	-207.90	-198.71	-192.64	-192.64	-196.15	-202.30	-196.15	-189.18	4.872699862	-195.29	7.681154507	-199.75
39.88	-195.47	-206.19	-190.15	-190.15	-203.46	-204.82	-197.38	-208.96	7.329006568	-200.95	8.172655773	-197.27
39.90	-192.06	-202.20	-193.53	-185.15	-195.26	-209.40	-183.50	-202.20	11.05265809	-195.10	5.48138563	-195.93
39.93	-204.22	-207.57	-190.98	-207.57	-182.29	-206.69	-215.39	-207.13	12.55451877	-203.82	8.775192413	-200.92
39.95	-195.52	-194.36	-198.71	-194.41	-194.41	-203.07	-198.81	-203.23	4.368611899	-198.79	2.248336906	-196.20
39.98	-188.40	-199.18	-190.61	-182.79	-190.15	-190.61	-190.15	-199.18	5.811661444	-190.58	5.697065115	-192.73
40.00	-193.64	-204.05	-202.15	-190.15	-195.31	-207.57	-198.71	-205.65	7.221789771	-199.48	5.545903117	-199.95
40.03	-191.01	-191.49	-198.71	-197.32	-198.71	-207.57	-207.57	-213.81	6.879634534	-205.00	4.309546412	-193.74
40.05	-204.22	-190.15	-190.15	-199.87	-203.79	-198.71	-198.71	-192.59	4.018664654	-198.73	8.121433247	-194.84
40.08	-199.58	-198.71	-216.28	-192.37	-196.43	-202.87	-209.49	-205.21	6.860197005	-201.27	9.904376105	-204.85
40.10	-193.88	-207.57	-198.71	-204.25	-191.71	-207.57	-193.28	-215.04	9.840641282	-202.37	6.94387676	-200.05
40.13	-200.97	-196.40	-184.89	-198.71	-192.40	-193.25	-195.53	-201.03	3.648098773	-196.18	8.284948208	-194.09
40.15	-230.82	-207.57	-215.25	-206.84	-197.30	-207.57	-190.83	-183.21	10.44892484	-197.15	11.84590612	-217.88
40.18	-191.95	-189.66	-190.64	-190.64	-189.66	-194.64	-190.15	-202.84	5.537691546	-193.59	1.14528025	-190.75
40.20	-186.84	-216.76	-198.51	-182.27	-190.34	-190.15	-207.37	-198.71	9.569324647	-193.77	15.08383064	-200.70
40.23	-209.39	-206.22	-195.03	-191.41	-197.40	-203.76	-190.15	-201.33	5.971570384	-196.81	7.544031377	-203.55
40.25	-204.22	-181.90	-190.15	-183.97	-183.97	-199.81	-197.60	-197.60	7.924582066	-192.59	11.28562382	-192.09
40.28	-198.56	-220.13	-187.47	-198.71	-184.51	-192.86	-198.71	-195.93	5.898277187	-194.14	16.61057906	-202.06
40.30	-195.47	-201.39	-200.73	-207.57	-205.50	-198.71	-205.50	-200.73	3.714649938	-203.60	3.245627158	-199.20
40.33	-193.61	-200.60	-190.15	-198.71	-191.98	-200.60	-183.66	-183.66	8.025121953	-191.72	5.324799506	-194.79
40.35	-198.36	-198.71	-201.60	-192.98	-210.57	-198.71	-192.98	-195.80	7.304793563	-198.21	1.77599875	-199.56
40.38	-187.97	-191.10	-207.57	-190.15	-198.71	-206.55	-196.75	-191.10	6.621366398	-196.65	10.53241672	-195.55
40.40	-196.52	-199.77	-190.15	-203.64	-202.56	-190.15	-193.87	-212.69	8.856016995	-200.58	4.893312001	-195.48
40.43	-195.55	-216.68	-190.23	-190.00	-198.55	-207.65	-190.15	-198.78	7.331539526	-197.03	13.99255194	-200.82
40.45	-208.32	-190.15	-190.15	-202.72	-194.76	-190.15	-201.96	-195.50	5.279222918	-197.02	10.49096104	-196.21
40.48	-187.82	-205.86	-206.72	-183.44	-182.67	-190.95	-197.88	-197.06	7.223545247	-190.40	10.67451107	-200.13
40.50	-198.52	-198.71	-204.41	-192.63	-201.28	-198.71	-198.71	-198.71	3.203090749	-198.01	3.346262358	-200.54
40.53	-207.83	-205.78	-185.15	-207.57	-190.15	-193.56	-198.71	-202.24	6.900133303	-198.45	12.54743878	-199.59
40.55	-213.32	-192.25	-205.34	-203.12	-194.37	-196.55	-205.34	-207.57	5.689660379	-201.39	10.63804235	-203.64
40.58	-198.09	-186.86	-196.08	-190.15	-192.71	-197.92	-207.57	-202.16	7.044548123	-198.10	5.984856357	-193.68
40.60	-221.30	-206.27	-206.27	-197.45	-181.90	-196.19	-197.45	-199.97	7.227679095	-194.59	8.679430065	-211.28
40.63	-190.43	-195.19	-200.33	-203.92	-198.71	-202.28	-188.59	-203.92	6.450690852	-199.48	4.953062054	-195.31
40.65	-195.12	-196.22	-207.57	-198.71	-181.90	-199.06	-198.71	-207.94	9.454795567	-197.26	6.894964269	-199.64
40.68	-191.12	-198.90	-194.48	-203.20	-181.90	-198.71	-198.90	-202.81	8.756076932	-197.10	3.902547725	-194.83
40.70	-204.22	-199.25	-182.41	-197.06	-181.90	-198.16	-207.57	-198.71	9.268613385	-196.68	11.43123716	-195.29
40.73	-207.67	-195.38	-193.41	-202.08	-181.90	-191.46	-190.15	-193.41	7.231837073	-191.80	7.7289943	-198.82
40.75	-195.47	-183.25	-201.63	-198.71	-191.56	-192.97	-204.57	-198.71	5.209118649	-197.30	9.35334625	-193.45
40.78	-193.07	-201.16	-207.57	-205.05	-202.55	-186.50	-202.55	-187.80	8.962030158	-196.89	7.269956087	-200.60
40.80	-202.56	-196.36	-192.44	-196.36	-194.75	-201.08	-196.36	-201.08	2.953017457	-197.92	5.102923622	-197.12
40.83	-204.22	-201.26	-200.25	-205.98	-190.15	-204.40	-200.25	-205.98	6.686269323	-201.35	2.060494149	-201.91
40.85	-196.55	-209.84	-192.26	-200.89	-196.54	-190.15	-198.71	-207.57	6.349599919	-198.77	9.165646811	-199.55
40.88	-206.17	-206.26	-199.34	-198.71	-198.07	-183.68	-206.26	-206.92	9.363920756	-198.73	3.969685719	-203.92
40.90	-199.62	-207.95	-202.91	-190.15	-199.07	-198.71	-203.28	-198.71	4.78763735	-197.98	4.195203861	-203.49
40.93	-195.47	-190.94	-215.60	-207.85	-207.85	-216.18	-198.71	-198.71	7.363429471	-205.86	13.13003027	-200.67
40.95	-199.08	-207.57	-188.76	-200.16	-198.71	-185.30	-198.71	-207.57	8.03884329	-198.09	9.42204355	-198.47
40.98	-194.31	-222.39	-189.02	-214.25	-197.53	-205.15	-206.36	-191.29	8.794821726	-202.91	17.93418613	-201.90
41.00	-189.64	-198.71	-210.41	-187.54	-181.40	-190.15	-192.79	-192.79	4.743396274	-188.94	10.41658651	-199.58
41.03	-193.42	-190.15	-201.18	-198.71	-181.90	-192.17	-203.29	-200.80	8.589549862	-195.37	5.664792027	-194.92
41.05	-187.03	-203.83	-198.71	-188.40	-198.71	-195.09	-198.71	-205.69	6.294012706	-197.32	8.61186537	-196.52
41.08	-195.47	-198.71	-198.71	-193.05	-187.53	-192.80	-198.71	-187.53	4.654544848	-191.92	1.868958151	-197.63
41.10	-202.36	-223.25	-197.79	-200.54	-183.60	-200.54	-191.92	-191.92	7.103424939	-193.70	13.57602059	-207.80
41.13	-199.34	-211.64	-194.84	-187.30	-189.26	-203.57	-194.84	-207.57	8.836595972	-196.51	8.696255245	-201.94
41.15	-204.20	-207.57	-198.71	-198.70	-207.55	-198.69	-198.71	-207.57	4.854751677	-202.24	4.468453085	-203.49
41.18	-182.50	-194.83	-202.65	-194.83	-186.41	-202.65	-207.57	-193.95	8.213003775	-197.08	10.15546988	-193.33
41.20	-203.30	-191.02	-205.72	-199.61	-190.15	-199.61	-178.00	-199.61	9.527903396	-193.39	7.881794486	-200.01
41.23	-192.52	-201.42	-190.15	-198.71	-201.42	-198.71	-195.72	-198.71	2.017468565	-198.65	5.943008732	-194.70
41.25	-190.49	-202.34	-188.42	-191.90	-203.86	-203.86	-183.58	-205.71	9.656742323	-197.78	7.512997847	-193.75
41.28	-206.37	-198.71	-183.86	-190.15	-194.23	-200.81	-190.15	-192.18	4.420894102	-193.51	11.4462229	-196.31
41.30	-204.81	-190.15	-204.78	-201.43	-187.00	-196.01	-196.01	-213.87	9.859211463	-198.86	8.45506246	-199.91
41.33	-195.47	-197.52	-197.52	-192.46	-175.01	-214.22	-212.95	-205.11	16.41235839	-199.95	1.182699474	-196.83
41.35	-178.88	-201.68	-200.85	-193.02	-190.15	-203.85	-188.73	-198.71	6.301091133	-194.89	12.92950875	-193.81
41.38	-204.22	-215.23	-198.99	-207.28	-189.87	-199.28	-190.15	-207.57	8.710934994	-198.83	8.290203557	-206.15
41.40	-204.22	-185.51	-203.27	-207.23	-190.15	-190.15	-186.14	-199.04	8.517921158	-194.54	10.53632101	-197.67
41.43	-195.47	-206.93	-214.77	-190.75	-198.71	-198.09	-207.57	-206.93	6.990579205	-200.41	9.70916013	-205.72
41.45	-188.11	-205.36	-198.71	-195.45	-198.71	-196.57	-193.34	-204.19	4.139804413	-197.65	8.698490852	-197.39
41.48	-193.97	-204.43	-179.48	-190.15	-206.00	-190.15	-198.71	-191.63	6.937857655	-195.33	12.52721575	-192.63
41.50	-197.82	-210.05	-196.34	-190.15	-184.12	-192.45	-190.15	-182.64	4.267729228	-187.90	7.522230153	-201.40
41.53	-191.70	-193.89	-201.15	-192.51	-191.52	-205.06	-192.51	-201.15	6.157201114	-196.55	4.944855606	-195.58
41.55	-204.22	-198.71	-201.66	-188.74	-195.78	-203.04	-200.18	-200.18	5.5856286	-197.58	2.758425482	-201.53
41.58	-192.20	-215.37	-190.15	-193.39	-195.39	-188.20	-198.71	-190.15	4.167931281	-193.17	14.0057732	-199.24
41.60	-210.90	-206.99	-198.71	-190.15	-190.70	-184.01	-198.14	-190.70	5.011393624	-190.74	6.228157925	-205.53
41.63	-191.10	-181.69	-194.50	-207.57	-194.28	-198.71	-198.48	-194.50	5.384264874	-198.71	6.63616443	-189.10
41.65	-187.03	-207.93	-198.71	-198.71	-207.22	-216.76	-190.81	-207.93	9.877826512	-204.28	10.47409652	-197.89
41.68	-192.35	-197.12	-195.17	-188.62	-186.74	-207.57	-216.76	-203.91	12.80905382	-200.72	2.397424625	-194.88
41.70	-189.41	-207.57	-191.36	-197.46	-196.22	-198.71	-196.22	-192.57	2.293590016	-196.24	9.970746729	-196.11
41.73	-189.57	-202.13	-207.57	-202.13	-208.35	-201.37	-207.57	-198.71	4.164963085	-203.63	9.234086631	-199.76
41.75	-193.26	-203.15	-203.15	-196.56	-198.71	-200.97	-194.34	-207.57	5.07706001	-199.63	5.710133682	-199.85
41.78	-188.70	-214.89	-198.71	-185.18	-181.90	-203.97	-200.46	-200.46	10.08142758	-194.39	13.21813871	-200.76
41.80	-198.51	-201.78	-201.31	-195.67	-174.35	-204.42	-201.78	-192.66	11.82706045	-193.78	1.771981839	-200.53
41.83	-188.64	-197.86	-198.71	-181.90	-181.90	-205.83	-206.70	-198.71	12.36285929	-195.01	5.585720528	-195.07
41.85	-200.20	-197.93	-194.77	-189.40	-190.15	-194.01	-189.40	-207.57	7.76731565	-194.11	2.723355984	-197.63
41.88	-213.15	-207.51	-181.96	-198.71	-190.15	-198.64	-207.44	-207.57	7.280229055	-200.50	16.62334781	-200.87
41.90	-200.32	-194.90	-199.74	-193.88	-198.71	-198.71	-212.67	-208.64	7.814635677	-202.52	2.978465059	-198.32
41.93	-195.47	-189.22	-189.22	-190.15	-197.74	-191.09	-182.80	-198.71	6.456247947	-192.10	3.608835997	-191.30
41.95	-192.68	-198.71	-201.57	-201.66	-193.00	-198.71	-204.55	-198.71	4.288386602	-199.32	4.536535306	-197.65
41.98	-204.22	-200.59	-200.59	-196.84	-181.90	-200.59	-205.64	-205.64	9.797113257	-198.12	2.095519455	-201.80
42.00	-209.02	-192.11	-188.20	-177.60	-194.68	-185.70	-200.74	-196.69	9.331188474	-191.08	11.06639316	-196.45
42.03	-186.68	-204.71	-195.58	-213.79	-187.13	-193.21	-216.76	-195.94	13.13488932	-201.37	9.015135944	-195.65
42.05	-195.47	-251.48	-191.23	-206.41	-183.99	-214.37	-206.41	-208.74	11.63829256	-203.98	33.62603737	-212.73
42.08	-187.03	-190.15	-200.05	-208.96	-193.73	-203.78	-207.57	-212.83	7.269490635	-205.38	6.796618882	-192.41
42.10	-204.44	-207.80	-198.49	-207.57	-189.74	-207.35	-198.71	-208.02	8.012607101	-202.28	4.712449663	-203.57
42.13	-199.56	-199.18	-190.61	-199.18	-190.61	-198.71	-194.62	-198.23	3.640336815	-196.27	5.063452255	-196.45
42.15	-203.51	-190.82	-199.40	-199.40	-199.40	-206.15	-206.86	-207.57	4.118202457	-203.87	6.476664956	-197.91
42.18	-213.29	-194.17	-192.37	-193.27	-193.27	-199.63	-201.94	-192.37	4.373840582	-196.09	11.5910081	-199.94
42.20	-211.60	-207.57	-190.15	-190.15	-191.70	-194.82	-198.71	-200.31	4.366836628	-195.13	11.40027234	-203.11
42.23	-201.87	-207.57	-198.71	-192.39	-192.39	-194.14	-205.19	-198.71	5.474406458	-196.56	4.493909682	-202.72
42.25	-232.31	-199.91	-198.71	-195.03	-195.03	-188.90	-201.22	-186.60	5.764222988	-193.36	19.0655593	-210.31
42.28	-195.47	-221.65	-191.50	-177.74	-190.15	-191.50	-206.13	-192.87	10.08573966	-191.68	16.38292514	-202.88
42.30	-207.73	-200.61	-202.14	-202.14	-198.71	-209.54	-206.01	-204.07	4.068864411	-204.09	3.748396715	-203.49
42.33	-194.98	-198.21	-190.63	-191.10	-206.55	-207.57	-206.55	-190.15	8.924530825	-200.39	3.806280102	-194.61
42.35	-183.03	-207.57	-198.71	-203.06	-203.06	-198.79	-203.14	-212.00	4.838789474	-204.01	12.42624383	-196.44
42.38	-195.47	-190.55	-198.71	-207.15	-206.29	-206.72	-190.95	-190.95	8.644574816	-200.41	4.107259273	-194.91
42.40	-193.77	-202.19	-216.76	-196.98	-181.90	-195.24	-196.98	-193.54	6.329950255	-192.93	11.63430939	-204.24
42.43	-206.93	-198.71	-197.39	-197.39	-184.36	-197.39	-206.21	-190.15	8.272297979	-195.10	5.168509907	-201.01
42.45	-187.03	-190.15	-198.71	-215.02	-193.59	-184.31	-203.93	-207.57	12.05854306	-200.89	6.046068898	-191.96
42.48	-187.03	-203.00	-212.03	-196.49	-194.30	-190.15	-194.48	-200.75	3.850825941	-195.23	12.66143877	-200.69
42.50	-202.51	-197.03	-202.08	-198.71	-198.71	-193.41	-191.77	-200.39	3.764306302	-196.60	3.045845644	-200.54
42.53	-187.03	-190.15	-201.17	-190.15	-201.86	-198.71	-207.57	-210.84	8.066842714	-201.82	7.428718154	-192.78
42.55	-204.22	-199.48	-197.93	-190.90	-189.41	-190.90	-197.93	-199.48	4.622667882	-193.72	3.27376105	-200.54
42.58	-204.22	-206.91	-208.24	-189.54	-185.68	-198.07	-195.33	-198.71	5.659539348	-193.46	2.04790008	-206.45
42.60	-195.47	-198.44	-190.15	-198.71	-182.02	-198.97	-198.84	-198.71	7.507202562	-195.45	4.199038148	-194.69
42.63	-185.91	-203.70	-202.50	-197.53	-193.81	-197.53	-189.02	-203.70	5.406740024	-196.32	9.941245329	-197.37
42.65	-188.02	-191.16	-198.71	-190.15	-191.16	-198.71	-200.79	-198.71	4.879930774	-195.90	5.493027544	-192.63
42.68	-189.77	-204.50	-198.71	-201.58	-201.58	-190.15	-204.50	-210.69	7.449730431	-201.70	7.420948994	-197.66
42.70	-197.40	-202.63	-198.71	-198.71	-203.57	-205.56	-187.39	-198.71	7.046824924	-198.79	2.722611376	-199.58
42.73	-195.47	-194.82	-207.57	-200.67	-183.73	-185.57	-193.96	-189.30	6.836157274	-190.64	7.181908423	-199.29
42.75	-198.30	-198.71	-207.73	-198.71	-187.27	-198.71	-204.64	-195.87	6.326678129	-197.04	5.334351219	-201.58
42.78	-194.43	-207.57	-198.71	-190.15	-198.71	-183.86	-198.71	-197.66	6.616404307	-193.82	6.702300726	-200.24
42.80	-209.33	-206.34	-194.98	-218.05	-190.15	-186.55	-208.81	-193.80	13.40124415	-199.47	7.57328413	-203.55
42.83	-195.61	-190.15	-207.27	-207.27	-198.42	-198.85	-207.27	-190.43	7.074957332	-200.45	8.746686259	-197.68
42.85	-190.91	-202.16	-203.41	-194.09	-198.71	-190.15	-198.71	-202.79	4.86398912	-196.89	6.88477451	-198.83
42.88	-194.72	-200.23	-198.71	-199.47	-197.95	-206.79	-199.47	-206.79	4.330760496	-202.09	2.846975637	-197.89
42.90	-193.08	-195.59	-213.41	-193.20	-196.29	-196.29	-206.84	-201.87	5.428790225	-198.90	11.08478907	-200.69
42.93	-190.22	-202.06	-190.15	-205.85	-183.45	-178.47	-207.57	-207.57	14.38646451	-196.58	6.856689843	-194.15
42.95	-208.59	-190.15	-192.32	-205.27	-190.15	-200.95	-207.57	-207.57	7.311746576	-202.30	10.07984866	-197.02
42.98	-184.59	-196.15	-195.17	-198.71	-184.30	-194.19	-214.01	-184.30	12.29501309	-195.10	6.407856009	-191.97
43.00	-188.30	-200.04	-190.15	-184.38	-188.87	-213.92	-206.20	-200.04	12.15866985	-198.68	6.312605348	-192.83
43.03	-200.66	-193.53	-205.79	-207.57	-196.96	-202.21	-202.21	-202.21	3.752391276	-202.23	6.156514761	-199.99
43.05	-202.92	-199.55	-198.28	-215.40	-198.28	-207.57	-198.71	-199.13	7.534841708	-203.82	2.397852116	-200.25
43.08	-199.89	-216.76	-198.65	-194.30	-203.07	-186.01	-198.71	-194.36	6.325571358	-195.29	10.11940696	-205.10
43.10	-203.72	-225.22	-190.15	-190.15	-189.22	-190.15	-198.22	-215.21	11.03065029	-196.59	17.68111519	-206.36
43.13	-200.75	-185.10	-193.47	-186.87	-178.74	-202.15	-198.71	-193.47	9.385021434	-191.99	7.828393676	-193.11
43.15	-196.84	-194.20	-191.49	-192.85	-200.10	-207.57	-206.14	-204.71	5.970322341	-202.27	2.67419246	-194.18
43.18	-214.53	-207.57	-198.71	-195.05	-184.25	-202.42	-189.02	-191.45	6.820973067	-192.44	7.931057687	-206.94
43.20	-206.58	-194.62	-209.96	-198.71	-187.95	-194.62	-198.71	-203.34	5.767011232	-196.66	8.060030824	-203.72
43.23	-198.66	-198.71	-197.10	-207.57	-193.93	-197.10	-198.71	-204.26	5.520950067	-200.31	0.912173678	-198.16
43.25	-198.65	-204.28	-195.53	-204.28	-181.90	-196.41	-204.28	-201.93	9.431169429	-197.76	4.435169495	-199.48
43.28	-203.50	-198.71	-198.00	-198.00	-181.90	-198.71	-207.57	-207.57	10.49138906	-198.75	2.991492664	-200.07
43.30	-199.55	-194.63	-194.63	-203.86	-194.63	-194.15	-194.15	-198.21	4.195812742	-197.00	2.840583126	-196.27
43.33	-204.22	-190.35	-198.91	-207.36	-182.09	-190.35	-207.15	-182.85	12.56006347	-193.96	6.998217733	-197.82
43.35	-213.29	-200.02	-195.04	-198.71	-190.15	-196.33	-195.04	-216.76	10.19764843	-199.40	9.432301588	-202.78
43.38	-196.57	-198.71	-205.28	-197.60	-174.93	-215.57	-206.42	-215.57	16.88254698	-202.02	4.542191617	-200.18
43.40	-226.14	-195.60	-207.57	-199.04	-187.47	-201.51	-213.78	-201.51	9.356390975	-200.66	15.38890705	-209.77
43.43	-195.47	-183.78	-198.71	-181.90	-192.10	-201.38	-205.49	-198.71	9.225333371	-195.92	7.850691087	-192.65
43.45	-190.65	-198.71	-190.15	-196.83	-185.43	-191.98	-191.98	-201.78	6.107838799	-193.60	4.802680667	-193.17
43.48	-181.58	-187.40	-195.86	-213.64	-187.35	-204.62	-198.65	-204.56	9.677734934	-201.76	7.177458362	-188.28
43.50	-187.03	-206.56	-191.10	-190.15	-182.81	-197.73	-199.69	-199.69	7.392750489	-194.01	10.30508233	-194.89
43.53	-199.27	-195.95	-190.15	-193.87	-194.91	-193.87	-202.56	-194.91	3.691846543	-196.02	4.617488927	-195.12
43.55	-204.07	-174.13	-207.50	-207.50	-190.29	-198.85	-190.29	-198.56	7.17515972	-197.10	18.35258857	-195.23
43.58	-200.18	-194.02	-207.57	-185.63	-184.91	-181.19	-189.42	-211.73	12.17945401	-190.58	6.786700678	-200.59
43.60	-195.47	-190.15	-207.57	-192.57	-190.15	-206.71	-190.95	-205.85	8.299197447	-197.25	8.92889953	-197.73
43.63	-198.02	-201.80	-187.68	-201.80	-187.21	-204.92	-187.68	-201.80	8.528488109	-196.68	7.304569465	-195.83
43.65	-202.45	-185.15	-188.48	-198.71	-204.00	-213.06	-200.45	-198.71	6.031734579	-202.98	9.17543882	-192.03
43.68	-187.03	-183.92	-198.71	-192.25	-198.71	-198.71	-207.57	-212.16	7.920311291	-201.88	7.795815991	-189.88
43.70	-192.87	-207.57	-192.71	-196.08	-181.90	-187.61	-191.96	-202.15	7.761721508	-191.94	8.532805588	-197.72
43.73	-195.47	-192.59	-198.71	-191.37	-190.15	-203.69	-214.07	-207.57	10.38254185	-201.37	3.058772709	-195.59
43.75	-209.55	-178.92	-205.57	-209.25	-195.18	-195.18	-195.18	-212.98	8.825062041	-201.55	16.65641953	-198.01
43.78	-195.12	-199.41	-199.06	-190.49	-189.81	-190.49	-199.41	-208.30	8.087076107	-195.70	2.381952173	-197.86
43.80	-191.50	-190.34	-198.91	-194.29	-186.27	-203.00	-194.29	-198.91	6.240493245	-195.35	4.645277991	-193.58
43.83	-212.12	-216.17	-181.90	-207.57	-198.71	-207.00	-191.76	-198.71	6.611387863	-200.75	18.7271873	-203.39
43.85	-195.47	-200.73	-198.71	-207.57	-204.82	-193.40	-186.94	-207.57	9.379848536	-200.06	2.652402422	-198.30
43.88	-182.94	-191.56	-204.57	-184.63	-197.25	-207.57	-179.24	-204.57	12.34920926	-194.65	10.8864819	-193.02
43.90	-194.11	-201.16	-205.05	-201.16	-201.16	-203.64	-202.56	-203.64	1.24196322	-202.43	5.547944057	-200.11
43.93	-187.03	-198.71	-207.57	-201.08	-192.44	-198.71	-194.76	-202.72	4.289950763	-197.94	10.30509162	-197.77
43.95	-188.49	-205.99	-184.78	-200.25	-194.64	-198.71	-195.65	-207.57	5.115988653	-199.36	11.3256184	-193.09
43.98	-190.16	-190.15	-191.22	-193.33	-195.46	-207.57	-205.34	-198.71	6.17737169	-200.08	0.612641973	-190.51
44.00	-202.93	-190.76	-197.45	-191.37	-190.76	-190.76	-206.92	-199.97	7.268784525	-195.96	6.095160369	-197.05
44.03	-199.98	-194.56	-203.28	-194.56	-198.71	-203.64	-203.28	-202.56	3.882009159	-200.55	4.400763192	-199.28
44.05	-204.78	-190.68	-198.16	-207.29	-181.90	-208.14	-198.98	-216.47	13.10303247	-202.56	7.05358714	-197.87
44.08	-204.22	-202.36	-195.11	-197.25	-191.56	-209.09	-203.84	-207.57	7.350289565	-201.86	4.814793629	-200.56
44.10	-212.04	-206.35	-197.53	-215.50	-190.15	-199.89	-199.89	-206.35	9.351865498	-202.36	7.311118607	-205.31
44.13	-192.27	-196.00	-187.02	-190.15	-198.71	-187.54	-192.79	-213.86	10.4933229	-196.61	4.511609846	-191.76
44.15	-191.03	-185.81	-198.71	-198.71	-196.63	-201.17	-190.15	-192.17	4.55537865	-195.76	6.483997266	-191.85
44.18	-195.47	-190.15	-195.46	-205.70	-198.71	-191.91	-201.99	-209.46	6.727843912	-201.55	3.068806051	-193.69
44.20	-195.47	-204.49	-204.49	-190.15	-193.06	-181.90	-201.72	-187.54	7.324171306	-190.87	5.208985825	-201.48
44.23	-196.37	-190.15	-198.71	-191.03	-190.15	-191.91	-191.03	-214.82	10.65621868	-195.79	4.421533182	-195.07
44.25	-191.65	-193.94	-193.94	-197.79	-207.57	-190.15	-194.84	-203.56	6.913475458	-198.78	1.321963541	-193.18
44.28	-195.47	-207.56	-181.90	-207.57	-198.71	-198.70	-190.15	-190.16	7.266883721	-197.06	12.8351	-194.98
44.30	-195.47	-202.64	-203.56	-203.56	-195.72	-202.64	-199.61	-199.61	3.083508716	-200.23	4.430016355	-200.56
44.33	-187.03	-191.02	-206.64	-205.71	-199.61	-205.71	-198.71	-214.83	6.448104044	-204.91	10.36428298	-194.90
44.35	-198.45	-198.71	-193.06	-201.43	-195.72	-198.71	-204.48	-201.43	3.298437002	-200.36	3.185838658	-196.74
44.38	-195.47	-203.85	-202.01	-190.15	-177.21	-196.90	-190.15	-205.71	10.45948773	-192.02	4.406396188	-200.44
44.40	-197.54	-205.41	-196.62	-212.30	-185.83	-196.62	-190.15	-198.71	10.10726466	-196.72	4.831838665	-199.86
44.43	-200.88	-189.60	-192.78	-190.15	-181.37	-198.71	-192.78	-198.71	7.182864185	-192.34	5.816253568	-194.42
44.45	-194.30	-198.71	-192.45	-206.34	-190.15	-197.52	-216.76	-201.09	9.967886438	-202.37	3.212096198	-195.15
44.48	-187.03	-188.74	-201.66	-193.67	-195.11	-202.35	-203.85	-203.85	4.971169417	-199.77	8.002030178	-192.48
44.50	-195.75	-206.99	-182.42	-207.28	-206.12	-198.71	-206.99	-206.99	3.665876276	-205.22	12.2984501	-195.05
44.53	-191.04	-198.36	-199.05	-198.71	-199.05	-198.36	-198.36	-194.22	1.987492006	-197.74	4.436689903	-196.15
44.55	-196.70	-198.08	-198.71	-189.55	-175.06	-183.06	-183.06	-206.93	11.99828958	-187.53	1.024889409	-197.83
44.58	-200.89	-221.43	-206.41	-193.33	-198.71	-198.71	-193.33	-198.71	2.941836256	-196.56	10.63192059	-209.58
44.60	-213.29	-197.18	-200.24	-205.99	-181.90	-190.15	-190.15	-207.57	11.1525721	-195.15	8.553117277	-203.57
44.63	-191.59	-197.12	-194.77	-205.13	-200.30	-210.04	-205.13	-201.09	3.892891712	-204.34	2.775617951	-194.49
44.65	-208.17	-201.15	-198.71	-198.71	-190.15	-192.51	-196.28	-207.57	6.750187591	-197.04	4.914457634	-202.68
44.68	-194.03	-197.24	-198.71	-197.24	-197.24	-200.18	-207.57	-204.55	4.584577603	-201.36	2.394035209	-196.66
44.70	-198.79	-188.20	-198.71	-193.40	-190.15	-204.13	-198.71	-202.07	5.852469177	-197.69	6.087134569	-195.23
44.73	-195.47	-182.42	-198.71	-190.69	-190.69	-198.71	-206.99	-198.15	6.776298717	-197.05	8.621863425	-192.20
44.75	-204.44	-194.49	-194.07	-203.21	-198.49	-202.99	-186.09	-207.35	8.191263268	-199.63	5.865221206	-197.67
44.78	-195.47	-181.90	-215.65	-190.48	-175.18	-182.54	-190.48	-215.65	15.24839576	-190.87	16.98530423	-197.67
44.80	-185.51	-197.11	-193.61	-212.97	-198.71	-191.70	-195.18	-195.18	8.329818775	-198.74	5.950229015	-192.08
44.83	-195.47	-183.06	-186.60	-204.99	-190.15	-206.28	-199.96	-199.96	6.344377279	-200.27	6.389452065	-188.38
44.85	-188.83	-207.57	-204.84	-198.71	-186.88	-183.66	-192.72	-207.57	9.557976251	-193.91	10.12249609	-200.42
44.88	-184.98	-207.57	-205.26	-198.71	-196.56	-192.24	-212.17	-198.71	7.466168534	-199.68	12.43002918	-199.27
44.90	-178.88	-202.22	-193.54	-205.77	-196.97	-202.22	-205.77	-207.57	4.215757368	-203.66	11.79518186	-191.55
44.93	-207.37	-201.30	-207.57	-190.15	-193.12	-184.31	-204.42	-201.79	8.302249146	-194.76	3.563035489	-205.42
44.95	-202.51	-205.84	-206.71	-198.71	-190.96	-197.87	-206.71	-206.71	6.664782781	-200.19	2.216201996	-205.02
[truncated: 1 more rows]
